# Supplementary material for: Efficient Synthesis and Anti-Tubercular Activity of a Series of Spirocycles: An Exercise in Open Science
Source: PLoS One. 2014 Dec 10;9(12):e111782. doi: 10.1371/journal.pone.0111782 (PMC4262224; doi:10.1371/journal.pone.0111782)
Supplement: Spreadsheet S1 — Summary of the experimental the experimental data. (XLSX) [file pone.0111782.s042.xlsx]

## Sheet: Sheet1
	Compound	FW (g/mol)	Density (g/mL)	Volume (mL)	Amount (g)	Amount (mmol)	Equiv.			Compound	FW (g/mol)	Density (g/mL)	Volume (mL)	Amount (g)	Amount (mmol)	Equiv.		Compound	FW (g/mol)	Density (g/mL)	Volume (mL)	Amount (g)	Amount (mmol)	Equiv.		Compound	FW (g/mol)	Density (g/mL)	Volume (mL)	Amount (g)	Amount (mmol)	Equiv.		Compound	FW (g/mol)	Density (g/mL)	Volume (mL)	Amount (g)	Amount (mmol)	Equiv.		Compound	FW (g/mol)	Density (g/mL)	Volume (mL)	Amount (g)	Amount (mmol)	Equiv.
	1-benzyl-4-piperidone	189.25	1.021	0.205681	0.21	1.10964	1			1-benzyl-4-piperidone	189.25	1.059	0.944287	1	5.28402	1		1-benzyl-4-piperidone	189.25	1.059	0.944287	1	5.28402	1		1-benzyl-4-piperidone	189.25	1.059	2.83286	3	15.852	1		1-benzyl-4-piperidone	189.25	1.059	1.5	1.41643	7.48444	1		1-benzyl-4-piperidone	189.25	1.059	3	3.177	16.7873	1
	Ammonium formate	63.055			0.209906	3.32893	3			Ammonium formate	63.055			0.999551	15.852	3		Ammonium formate	63.055			0.999551	15.852	3		Ammonium formate	63.055			2.99865	47.5561	3		Ammonium formate	63.055			1.41579	22.4533	3		Ammonium formate	63.055			3.17557	50.362	3
	10% Pd/C	106.42			0.21	1.97331	0.0592777			10% Pd/C	106.42			1	9.39673	0.0592777		10% Pd/C	106.42			1	9.39673	0.0592777		10% Pd/C	106.42			1.5	14.0951	0.0889166		10% Pd/C	106.42			1	9.39673	0.12555		10% Pd/C	106.42			1	9.39673	0.0559752
	methanol			7.39762		4.43857	4			methanol			35.2268		21.1361	4		methanol			35.2268		21.1361	4		methanol			105.68		63.4082	4		methanol			49.8963		29.9378	4		methanol			111.915		67.1493	4
	KAB79-1	99.13			0.081	0.817109	0.736371	49.7251	23.1314	KAB79-2	99.13			0.632	6.37547	1.20656		KAB79-3	99.13							KAB79-4	99.13			2.2	22.1931	1.40001		KAB79-5	99.13			0.78	7.86846	1.05131		KAB79-6	99.13		15.7533	1.43	14.4255	0.859309
																																													0.8456
	Compound	FW (g/mol)	Density (g/mL)	Volume (mL)	Amount (g)	Amount (mmol)	Equivalents		Compound	FW (g/mol)	Density (g/mL)	Volume (mL)	Amount (g)	Amount (mmol)	Equivalents
	1,4-benzodioxane-6carboxaldehyde	164.16			0.525	3.1981	1		1,4-benzodioxane-6carboxaldehyde	164.16			2	12.1832	1
	sodium borohydride	37.83			0.438	11.5781	3.62031		sodium borohydride	37.83			1.6	42.2945	3.47153
	methanol			10.6603	0	1.15781	0.1		methanol			40.6108
	KAB83-1	166.17			0.451	2.71409	0.848657		KAB83-2	166.17			1.9	11.4341	0.938509
	Compound	FW (g/mol)	Density (g/mL)	Volume (mL)	Amount (g)	Amount (mmol)	Equivalents		Compound	FW (g/mol)	Density (g/mL)	Volume (mL)	Amount (g)	Amount (mmol)	Equivalents		Compound	FW (g/mol)	Density (g/mL)	Volume (mL)	Amount (g)	Amount (mmol)	Equivalents		Compound	FW (g/mol)	Density (g/mL)	Volume (mL)	Amount (g)	Amount (mmol)	Equivalents		Compound	FW (g/mol)	Density (g/mL)	Volume (mL)	Amount (g)	Amount (mmol)	Equivalents
	KAB83-1	166.17			0.451	2.71409	1		KAB83-2	166.17			0.13	0.782331	1		KAB83-2	166.17			0.1	0.601793	1		KAB83-2	166.17			0.2	1.20359	1		KAB83-2	166.17			0.5	3.00897	1
	PBr3	270.69	2.88	0.280606	0.808144	2.9855	1.1		PBr3	270.69	2.88	0.0808841	0.232946	0.860564	1.1		PBr3	270.69	2.88	0.0622185	0.179189	0.661973	1.1		PBr3	270.69	2.88	0.124437	0.358379	1.32395	1.1		PBr3	270.69	2.88	0.311093	0.895947	3.30986	1.1
	DCM			27.1409	0	0.29855	0.1		DCM			7.82331					DCM			6.01793					DCM			12.0359					DCM			30.0897
	KAB85-1	229.07			0.5	2.18274	0.804226		KAB85-2	229.07			0.143367	0.625865	0.8		KAB85-3	229.07			0.147	0.641725	1.06635		KAB85-4	229.07			0.303276	1.32395	1		KAB85-4	229.07			0.721	3.14751	1.04604
	Compound	FW (g/mol)	Density (g/mL)	Volume (mL)	Amount (g)	Amount (mmol)	Equivalents		Compound	FW (g/mol)	Density (g/mL)	Volume (mL)	Amount (g)	Amount (mmol)	Equivalents		Compound	FW (g/mol)	Density (g/mL)	Volume (mL)	Amount (g)	Amount (mmol)	Equivalents		Compound	FW (g/mol)	Density (g/mL)	Volume (mL)	Amount (g)	Amount (mmol)	Equivalents
	KAB73-2	99.13			0.540937	5.45685	2.5		KAB73-4	99.13			0.129825	1.30964	3		KAB73-4	99.13			0.190843	1.92518	3		KAB73-4	99.13			0.337545	3.40507	3
	KAB85-1	229.07			0.5	2.18274	1		KAB85-2	229.07			0.1	0.436548	1		KAB85-3	229.07			0.147	0.641725	1		KAB85-3	229.07			0.26	1.13502	1
	DCM			21.8274					Hunig's Base	129.24	0.742	0.114055	0.0846292	0.654822	1.5		Hunig's Base	129.24	0.742	0.167662	0.124405	0.962588	1.5		Hunig's Base	129.24	0.742	0.296544	0.220036	1.70254	1.5
	KAB87-1	247.29							acetonitrile			4.36548					acetonitrile			6.41725					acetonitrile			11.3502
									KAB87-2	247.29			0.147	0.594444	1.36169		KAB87-3	247.29							KAB87-3	247.29


	Compound	FW (g/mol)	Density (g/mL)	Volume (mL)	Amount (g)	Amount (mmol)	Equiv.		Compound	FW (g/mol)	Density (g/mL)	Volume (mL)	Amount (g)	Amount (mmol)	Equiv.		Compound	FW (g/mol)	Density (g/mL)	Volume (mL)	Amount (g)	Amount (mmol)	Equiv.		Compound	FW (g/mol)	Density (g/mL)	Volume (mL)	Amount (g)	Amount (mmol)	Equiv.		Compound	FW (g/mol)	Density (g/mL)	Volume (mL)	Amount (g)	Amount (mmol)	Equiv.		Compound	FW (g/mol)	Density (g/mL)	Volume (mL)	Amount (g)	Amount (mmol)	Equiv.		Compound
	2-thiopheneethanol	128.19	1.153	0.4	0.4612	3.59778	1		2-thiopheneethanol	128.19	1.153	0.4	0.4612	3.59778	1		2-thiopheneethanol	128.19	1.153	0.254376	0.293296	2.28798	1		2-thiopheneethanol	128.19	1.153	0.2	0.2306	1.79889	1		2-thiopheneethanol	128.19	1.153	0.5	0.5765	4.49723	1		2-thiopheneethanol	128.19	1.153	1.5	1.7295	13.4917	1		2-thiopheneethanol
	1-benzyl-4-piperidone	189.25	1.059	0.642947	0.680881	3.59778	1		1-benzyl-4-piperidone	189.25	1.059	0.642947	0.680881	3.59778	1		1-benzyl-4-piperidone	189.25	1.059		0.433	2.28798	1		1-benzyl-4-piperidone	189.25	1.059	0.321473	0.34044	1.79889	1		1-benzyl-4-piperidone	189.25	1.059	0.803684	0.851101	4.49723	1		1-benzyl-4-piperidone	189.25	1.059	2.41105	2.5533	13.4917	1		1-benzyl-4-piperidone
	Bi(OTf)3	656.19			0.42	0.640059	0.177904		TsOH	172.2			0.619538	3.59778	1		MeSO3H	96.11	1.48	0.148579	0.219898	2.28798	1		MeSO3H	96.11	1.48	0.116819	0.172892	1.79889	1		MeSO3H	96.11	1.48	0.292047	0.432229	4.49723	1		MeSO3H	96.11	1.48	0.87614	1.29669	13.4917	1		MeSO3H
	toluene	92.14	0.87	53.9668					toluene	92.14	0.87	53.9668					toluene	92.14	0.87	20					toluene	92.14	0.87	19.7878					toluene	92.14	0.87	49.4695					toluene	92.14	0.87	148.409					toluene
	KAB90-1	299.43			0.27	0.901713	0.25063		KAB90-2	299.43			0.433	1.44608	0.401936		KAB90-2a	299.43			0.5068	1.69255	0.739757		KAB90-3	299.43			0.3961	1.32285	0.735367		KAB90-4	299.43			1.16	3.87403	0.861425		KAB90-4	299.43			2.84	9.48469	0.703002		KAB90-4
	TfOH	150.08	1.7	0.02	0.034	0.226546	0.0629682														0.047	0.366643
	Compound	FW (g/mol)	Density (g/mL)	Volume (mL)	Amount (g)	Amount (mmol)	Equiv.		Compound	FW (g/mol)	Density (g/mL)	Volume (mL)	Amount (g)	Amount (mmol)	Equiv.		Compound	FW (g/mol)	Density (g/mL)	Volume (mL)	Amount (g)	Amount (mmol)	Equiv.		Compound	FW (g/mol)	Density (g/mL)	Volume (mL)	Amount (g)	Amount (mmol)	Equiv.		Compound	FW (g/mol)	Density (g/mL)	Volume (mL)	Amount (g)	Amount (mmol)	Equiv.		Compound	FW (g/mol)	Density (g/mL)	Volume (mL)	Amount (g)	Amount (mmol)	Equiv.		Compound
	KAB90-1	299.43			0.279	0.93177	1		KAB90-3	299.43			0.396	1.32251	1		KAB90-3	299.43			0.396	1.32251	1		KAB90-3	299.43			0.6	2.00381	1		KAB90-3	299.43			0.52	1.73663	1		KAB90-3	299.43			0.62	2.0706	1		KAB90-1
	Ammonium formate	63.055			0.176258	2.79531	3		10% Pd/C	106.42			0.281484	0.264503	0.2		10% Pd/C	106.42			0.281484	0.264503	0.2		10% Pd/C	106.42			0.42649	0.400761	0.2		10% Pd/C	106.42			0.369625	0.347327	0.2		3% Pd(OH)2/C	106.42			1.46902	0.41412	0.2		Ammonium formate
	10% Pd/C	106.42			0.279	2.62169	0.0937888		methanol			9					methanol			9					methanol			15					methanol			13					methanol			13.804					10% Pd/C
	methanol			6.2118		3.72708	4		32% HCl	36	1.159	0.09	0.10431	0.9272			32% HCl	36	1.159	0.09	0.10431	0.9272			32% HCl	36	1.159	0.2	0.2318	2.06044	0.137363		32% HCl	36	1.159	0.1	0.1159	1.03022	0.0792479		AcOH	60.05	1.05	0.0789458	0.0828931	1.3804			methanol
	KAB93-1	209.31							KAB93-2	209.31							KAB93-3	209.31							KAB93-4	209.31							KAB93-4	209.31							KAB93-4	209.31							KAB93-1
																																									Ammonium formate	63.055			0.391685	6.2118	3
	Compound	FW (g/mol)	Density (g/mL)	Volume (mL)	Amount (g)	Amount (mmol)	Equivalents
	KAB73-2	209.31			0.274121	1.30964	1
	KAB85-1	229.07			0.3	1.30964	1
	MeOH			13.0964
	KAB94-1
	Compound	FW (g/mol)	Density (g/mL)	Volume (mL)	Amount (g)	Amount (mmol)	Equiv.														0.107232
	2-thiopheneethanol	128.19	1.153	0.18	0.20754	1.619	1.0977
	KAB79-4	63.055			0.093	1.4749	1		KAB79-4	63.055			0.093	1.4749	1
	toluene	92.14	0.87	32.3801					TsOH	172.2
	TfOH	150.08	1.7	0.390624	0.66406	4.42471	3
	KAB95-1	209.31
	Compound	FW (g/mol)	Density (g/mL)	Volume (mL)	Amount (g)	Amount (mmol)	Equiv.		Compound	FW (g/mol)	Density (g/mL)	Volume (mL)	Amount (g)	Amount (mmol)	Equiv.
	KAB79-3	99.13			1.5	15.1316	1		KAB79-3	99.13			0.6	6.05266	1
	trimethoxymethane	106.12	0.97	3.31087	3.21154	30.2633	2		32% HCl	36	1.159	7	8.113	72.1156
	TsOH	172.2			5.21134	30.2633	2		MeOH	92.14	0.87	17.2106	14.9733	162.505
	MeOH	92.14	0.87	100					KAB96-2				2.59616
	KAB96-1
	Compound	FW (g/mol)	Density (g/mL)	Volume (mL)	Amount (g)	Amount (mmol)	Equiv.		Compound	FW (g/mol)	Density (g/mL)	Volume (mL)	Amount (g)	Amount (mmol)	Equiv.		Compound	FW (g/mol)	Density (g/mL)	Volume (mL)	Amount (g)	Amount (mmol)	Equiv.
	2-thiopheneethanol	128.19	1.153	0.2	0.2306	1.79889	0.49317		2-thiopheneethanol	128.19	1.153	1	1.153	8.99446	0.945243		2-thiopheneethanol	128.19	1.153	0.1	0.1153	0.899446	0.567146
	KAB79-4	63.055			0.23	3.64761	1		KAB79-4	63.055			0.6	9.5155	1		KAB79-4	63.055			0.1	1.58592	1
	toluene	92.14	0.87	17.9889					toluene	92.14	0.87	89.9446					toluene	92.14	0.87	8.99446
	TfOH	150.08	1.7	0.966059	1.6423	10.9428	3		TfOH	150.08	1.7	2.52015	4.28426	28.5465	3		TfOH	150.08	1.7	0.420025	0.714043	4.75775	3
	KAB95-1	209.31							KAB95-2	209.31							KAB95-3	209.31			0.148	0.707085	0.786134
	Compound	FW (g/mol)	Density (g/mL)	Volume (mL)	Amount (g)	Amount (mmol)	Equiv.
	KAB93-5	315.82			0.204	0.645938	1
	NaOH	40		17.5	1.4	35	54.1848		NaOH	40		62.5	5	125
	dioxane/H2O			10.9111
	KAB108-1	209.31			0.0676006	0.322969	0.5
	Compound	FW (g/mol)	Density (g/mL)	Volume (mL)	Amount (g)	Amount (mmol)	Equiv.
	KAB93-5	209.31			0.05	0.23888	1
	NaBH(OAc)3	211.94			0.0759424	0.35832	1.5		Crude	0.91	75 mg
	Piperonal	150.13			0.0394494	0.262768	1.1		Columned	0.037	44%.
	DCM			4.59385
	KAB109-1	343.44			0.036	0.104822	0.438805
	Compound	FW (g/mol)	Density (g/mL)	Volume (mL)	Amount (g)	Amount (mmol)	Equiv.		Compound	FW (g/mol)	Density (g/mL)	Volume (mL)	Amount (g)	Amount (mmol)	Equiv.
	KAB93-5	209.31			0.052	0.248435	1		KAB93-5	209.31			0.09	0.429984	1
	NaBH(OAc)3	211.94			0.0789801	0.372653	1.5		NaBH(OAc)3	211.94			0.136696	0.644976	1.5
	1,4-benzodioxane-6carboxaldehyde	164.16			0.043	0.26194	1.05436		1,4-benzodioxane-6carboxaldehyde	164.16			0.09	0.548246	1.27504
	DCM			4.7776					DCM			8.26893
	KAB110-1	357.47			0.089	0.248972	1.00216		KAB110-2	357.47			0.1	0.279744	0.650591
	Compound	FW (g/mol)	Density (g/mL)	Volume (mL)	Amount (g)	Amount (mmol)	Equiv.
	KAB93-5	209.31			0.077	0.367875	1
	NaBH(OAc)3	211.94			0.116951	0.551813	1.5
	chlorobenzaldehyde	140.57			0.06	0.426834	1.16027
	DCM			7.07453
	KAB111-1	333.88			0.079	0.236612	0.643185
	Compound	FW (g/mol)	Density (g/mL)	Volume (mL)	Amount (g)	Amount (mmol)	Equiv.
	KAB93-8	209.31			0.06	0.286656	1
	Triethylamine	101.19	0.726	0.0799084	0.0580135	0.573312	2		22.655
	benzoyl chloride	140.57	1.21	0.0495868	0.06	0.426834	1.48901		22.8518
	DCM			1.43328					0.1968	crude
	KAB112-1	313.41			0.0595	0.189847	0.662282			36.0955
	Compound	FW (g/mol)	Density (g/mL)	Volume (mL)	Amount (g)	Amount (mmol)	Equiv.
	KAB93-9	209.31			0.0569	0.271846	1		22.655
	NaBH(OAc)3	211.94			0.0864224	0.407768	1.5		22.773			Flask + a
	vanilin	152.15			0.05	0.328623	1.20886		0.118			22.6767
	THF			5.2278								0.118
	KAB113-1	345.36			0.118	0.341672	1.25686
	Compound	FW (g/mol)	Density (g/mL)	Volume (mL)	Amount (g)	Amount (mmol)	Equiv.		Flask + crude =	61.505
	KAB93-9	209.31			0.0569	0.271846	1
	NaBH(OAc)3	211.94			0.0864224	0.407768	1.5
	cyclohexanone	98.15	0.9478	0.0337814	0.032018	0.326215	1.2
	THF			5.2278
	KAB114-1	291.45			0.0673	0.230914	0.849432
	Compound	FW (g/mol)	Density (g/mL)	Volume (mL)	Amount (g)	Amount (mmol)	Equiv.
	KAB93-8	209.31			0.0566	0.270412	1
	Triethylamine	101.19	0.726	0.0753802	0.054726	0.540825	2
	4-bromo	219.46			0.06	0.273398	1.01104
	DCM			1.35206
	KAB115-1	392.31			0.107	0.272743	1.00862
					0.072	0.183528	0.678698
	Compound	FW (g/mol)	Density (g/mL)	Volume (mL)	Amount (g)	Amount (mmol)	Equiv.
	KAB93-8	209.31			0.0594	0.28379	1
	Triethylamine	101.19	0.726	0.0791093	0.0574333	0.567579	2		22.741
	2-bromo	219.46	1.679	0.0357356	0.06	0.273398	0.963384
	DCM			1.41895
	KAB11-6	392.31			0.081	0.206469	0.727544
	Compound	FW (g/mol)	Density (g/mL)	Volume (mL)	Amount (g)	Amount (mmol)	Equiv.		Compound	FW (g/mol)	Density (g/mL)	Volume (mL)	Amount (g)	Amount (mmol)	Equiv.
	KAB93-8	209.31			0.048	0.229325	1		KAB93-8	209.31			0.13	0.621088	1
	NaBH(OAc)3	211.94			0.0729047	0.343987	1.5		NaBH(OAc)3	211.94			0.19745	0.931633	1.5
	aldehyde	217.24	1.679	0.0357356	0.06	0.276192	1.20437		aldehyde	217.09			0.11	0.506702	0.81583
	DCM			1.14662					DCM			3.10544
	KAB118-1	447.01			0.0228	0.0510056	0.222416		KAB118-1	447.01			0.056	0.125277	0.201705
[truncated: 62 more columns]
