# Supplementary material for: Efficient Synthesis and Anti-Tubercular Activity of a Series of Spirocycles: An Exercise in Open Science
Source: PLoS One. 2014 Dec 10;9(12):e111782. doi: 10.1371/journal.pone.0111782 (PMC4262224; doi:10.1371/journal.pone.0111782)
Supplement: Dataset S1 — Variable Temperature NMR Data for Compound 16. (ZIP) [file pone.0111782.s043.zip]

Archive with 432 entries (377 files):
- KAB112-1_cold/
- KAB112-1_cold/1/
- KAB112-1_cold/1/.plist.inmr.tiff
- KAB112-1_cold/1/acqu
- __MACOSX/
- __MACOSX/KAB112-1_cold/
- __MACOSX/KAB112-1_cold/1/
- __MACOSX/KAB112-1_cold/1/._acqu
- KAB112-1_cold/1/acqus
- __MACOSX/KAB112-1_cold/1/._acqus
- KAB112-1_cold/1/audita.txt
- __MACOSX/KAB112-1_cold/1/._audita.txt
- KAB112-1_cold/1/fid
- __MACOSX/KAB112-1_cold/1/._fid
- KAB112-1_cold/1/format.ased
- __MACOSX/KAB112-1_cold/1/._format.ased
- KAB112-1_cold/1/format.temp
- __MACOSX/KAB112-1_cold/1/._format.temp
- KAB112-1_cold/1/pdata/
- KAB112-1_cold/1/pdata/1/
- KAB112-1_cold/1/pdata/1/1i
- __MACOSX/KAB112-1_cold/1/pdata/
- __MACOSX/KAB112-1_cold/1/pdata/1/
- __MACOSX/KAB112-1_cold/1/pdata/1/._1i
- KAB112-1_cold/1/pdata/1/1r
- __MACOSX/KAB112-1_cold/1/pdata/1/._1r
- KAB112-1_cold/1/pdata/1/auditp.txt
- __MACOSX/KAB112-1_cold/1/pdata/1/._auditp.txt
- KAB112-1_cold/1/pdata/1/intrng
- __MACOSX/KAB112-1_cold/1/pdata/1/._intrng
- KAB112-1_cold/1/pdata/1/outd
- __MACOSX/KAB112-1_cold/1/pdata/1/._outd
- KAB112-1_cold/1/pdata/1/proc
- __MACOSX/KAB112-1_cold/1/pdata/1/._proc
- KAB112-1_cold/1/pdata/1/procs
- __MACOSX/KAB112-1_cold/1/pdata/1/._procs
- KAB112-1_cold/1/pdata/1/title
- __MACOSX/KAB112-1_cold/1/pdata/1/._title
- __MACOSX/KAB112-1_cold/1/pdata/._1
- __MACOSX/KAB112-1_cold/1/._pdata
- KAB112-1_cold/1/plist.inmr
- __MACOSX/KAB112-1_cold/1/._plist.inmr
- KAB112-1_cold/1/pulseprogram
- __MACOSX/KAB112-1_cold/1/._pulseprogram
- KAB112-1_cold/1/scon2
- __MACOSX/KAB112-1_cold/1/._scon2
- KAB112-1_cold/1/shimvalues
- __MACOSX/KAB112-1_cold/1/._shimvalues
- KAB112-1_cold/1/specpar
- __MACOSX/KAB112-1_cold/1/._specpar
- KAB112-1_cold/1/uxnmr.info
- __MACOSX/KAB112-1_cold/1/._uxnmr.info
- KAB112-1_cold/1/uxnmr.par
- __MACOSX/KAB112-1_cold/1/._uxnmr.par
- __MACOSX/KAB112-1_cold/._1
- KAB112-1_cold/2/
- KAB112-1_cold/2/.plist.inmr.tiff
- KAB112-1_cold/2/acqu
- __MACOSX/KAB112-1_cold/2/
- __MACOSX/KAB112-1_cold/2/._acqu
- KAB112-1_cold/2/acqus
- __MACOSX/KAB112-1_cold/2/._acqus
- KAB112-1_cold/2/audita.txt
- __MACOSX/KAB112-1_cold/2/._audita.txt
- KAB112-1_cold/2/fid
- __MACOSX/KAB112-1_cold/2/._fid
- KAB112-1_cold/2/format.ased
- __MACOSX/KAB112-1_cold/2/._format.ased
- KAB112-1_cold/2/format.temp
- __MACOSX/KAB112-1_cold/2/._format.temp
- KAB112-1_cold/2/pdata/
- KAB112-1_cold/2/pdata/1/
- KAB112-1_cold/2/pdata/1/1i
- __MACOSX/KAB112-1_cold/2/pdata/
- __MACOSX/KAB112-1_cold/2/pdata/1/
- __MACOSX/KAB112-1_cold/2/pdata/1/._1i
- KAB112-1_cold/2/pdata/1/1r
- __MACOSX/KAB112-1_cold/2/pdata/1/._1r
- KAB112-1_cold/2/pdata/1/auditp.txt
- __MACOSX/KAB112-1_cold/2/pdata/1/._auditp.txt
- KAB112-1_cold/2/pdata/1/intrng
- __MACOSX/KAB112-1_cold/2/pdata/1/._intrng
- KAB112-1_cold/2/pdata/1/outd
- __MACOSX/KAB112-1_cold/2/pdata/1/._outd
- KAB112-1_cold/2/pdata/1/proc
- __MACOSX/KAB112-1_cold/2/pdata/1/._proc
- KAB112-1_cold/2/pdata/1/procs
- __MACOSX/KAB112-1_cold/2/pdata/1/._procs
- KAB112-1_cold/2/pdata/1/title
- __MACOSX/KAB112-1_cold/2/pdata/1/._title
- __MACOSX/KAB112-1_cold/2/pdata/._1
- __MACOSX/KAB112-1_cold/2/._pdata
- KAB112-1_cold/2/plist.inmr
- __MACOSX/KAB112-1_cold/2/._plist.inmr
- KAB112-1_cold/2/pulseprogram
- __MACOSX/KAB112-1_cold/2/._pulseprogram
- KAB112-1_cold/2/scon2
- __MACOSX/KAB112-1_cold/2/._scon2
- KAB112-1_cold/2/shimvalues
- __MACOSX/KAB112-1_cold/2/._shimvalues
- KAB112-1_cold/2/specpar
- __MACOSX/KAB112-1_cold/2/._specpar
- KAB112-1_cold/2/uxnmr.info
- __MACOSX/KAB112-1_cold/2/._uxnmr.info
- KAB112-1_cold/2/uxnmr.par
- __MACOSX/KAB112-1_cold/2/._uxnmr.par
- __MACOSX/KAB112-1_cold/._2
- KAB112-1_cold/3/
- KAB112-1_cold/3/.plist.inmr.tiff
- KAB112-1_cold/3/acqu
- __MACOSX/KAB112-1_cold/3/
- __MACOSX/KAB112-1_cold/3/._acqu
- KAB112-1_cold/3/acqus
- __MACOSX/KAB112-1_cold/3/._acqus
- KAB112-1_cold/3/audita.txt
- __MACOSX/KAB112-1_cold/3/._audita.txt
- KAB112-1_cold/3/fid
- __MACOSX/KAB112-1_cold/3/._fid
- KAB112-1_cold/3/format.ased
- __MACOSX/KAB112-1_cold/3/._format.ased
- KAB112-1_cold/3/format.temp
- __MACOSX/KAB112-1_cold/3/._format.temp
- KAB112-1_cold/3/pdata/
- KAB112-1_cold/3/pdata/1/
- KAB112-1_cold/3/pdata/1/1i
- __MACOSX/KAB112-1_cold/3/pdata/
- __MACOSX/KAB112-1_cold/3/pdata/1/
- __MACOSX/KAB112-1_cold/3/pdata/1/._1i
- KAB112-1_cold/3/pdata/1/1r
- __MACOSX/KAB112-1_cold/3/pdata/1/._1r
- KAB112-1_cold/3/pdata/1/auditp.txt
- __MACOSX/KAB112-1_cold/3/pdata/1/._auditp.txt
- KAB112-1_cold/3/pdata/1/intrng
- __MACOSX/KAB112-1_cold/3/pdata/1/._intrng
- KAB112-1_cold/3/pdata/1/outd
- __MACOSX/KAB112-1_cold/3/pdata/1/._outd
- KAB112-1_cold/3/pdata/1/proc
- __MACOSX/KAB112-1_cold/3/pdata/1/._proc
- KAB112-1_cold/3/pdata/1/procs
- __MACOSX/KAB112-1_cold/3/pdata/1/._procs
- KAB112-1_cold/3/pdata/1/title
- __MACOSX/KAB112-1_cold/3/pdata/1/._title
- __MACOSX/KAB112-1_cold/3/pdata/._1
- __MACOSX/KAB112-1_cold/3/._pdata
- KAB112-1_cold/3/plist.inmr
- __MACOSX/KAB112-1_cold/3/._plist.inmr
- KAB112-1_cold/3/pulseprogram
- __MACOSX/KAB112-1_cold/3/._pulseprogram
- KAB112-1_cold/3/scon2
- __MACOSX/KAB112-1_cold/3/._scon2
- KAB112-1_cold/3/shimvalues
- __MACOSX/KAB112-1_cold/3/._shimvalues
- KAB112-1_cold/3/specpar
- __MACOSX/KAB112-1_cold/3/._specpar
- KAB112-1_cold/3/uxnmr.info
- __MACOSX/KAB112-1_cold/3/._uxnmr.info
- KAB112-1_cold/3/uxnmr.par
- __MACOSX/KAB112-1_cold/3/._uxnmr.par
- __MACOSX/KAB112-1_cold/._3
- KAB112-1_cold/4/
- KAB112-1_cold/4/.plist.inmr.tiff
- KAB112-1_cold/4/acqu
- __MACOSX/KAB112-1_cold/4/
- __MACOSX/KAB112-1_cold/4/._acqu
- KAB112-1_cold/4/acqus
- __MACOSX/KAB112-1_cold/4/._acqus
- KAB112-1_cold/4/audita.txt
- __MACOSX/KAB112-1_cold/4/._audita.txt
- KAB112-1_cold/4/fid
- __MACOSX/KAB112-1_cold/4/._fid
- KAB112-1_cold/4/format.ased
- __MACOSX/KAB112-1_cold/4/._format.ased
- KAB112-1_cold/4/format.temp
- __MACOSX/KAB112-1_cold/4/._format.temp
- KAB112-1_cold/4/pdata/
- KAB112-1_cold/4/pdata/1/
- KAB112-1_cold/4/pdata/1/1i
- __MACOSX/KAB112-1_cold/4/pdata/
- __MACOSX/KAB112-1_cold/4/pdata/1/
- __MACOSX/KAB112-1_cold/4/pdata/1/._1i
- KAB112-1_cold/4/pdata/1/1r
- __MACOSX/KAB112-1_cold/4/pdata/1/._1r
- KAB112-1_cold/4/pdata/1/auditp.txt
- __MACOSX/KAB112-1_cold/4/pdata/1/._auditp.txt
- KAB112-1_cold/4/pdata/1/integrals.txt
- __MACOSX/KAB112-1_cold/4/pdata/1/._integrals.txt
- KAB112-1_cold/4/pdata/1/intrng
- __MACOSX/KAB112-1_cold/4/pdata/1/._intrng
- KAB112-1_cold/4/pdata/1/outd
- __MACOSX/KAB112-1_cold/4/pdata/1/._outd
- KAB112-1_cold/4/pdata/1/proc
- __MACOSX/KAB112-1_cold/4/pdata/1/._proc
- KAB112-1_cold/4/pdata/1/procs
- __MACOSX/KAB112-1_cold/4/pdata/1/._procs
- KAB112-1_cold/4/pdata/1/title
- __MACOSX/KAB112-1_cold/4/pdata/1/._title
- __MACOSX/KAB112-1_cold/4/pdata/._1
- __MACOSX/KAB112-1_cold/4/._pdata
- KAB112-1_cold/4/plist.inmr
- __MACOSX/KAB112-1_cold/4/._plist.inmr
- KAB112-1_cold/4/pulseprogram
- __MACOSX/KAB112-1_cold/4/._pulseprogram
- KAB112-1_cold/4/scon2
- __MACOSX/KAB112-1_cold/4/._scon2
- KAB112-1_cold/4/shimvalues
- __MACOSX/KAB112-1_cold/4/._shimvalues
- KAB112-1_cold/4/specpar
- __MACOSX/KAB112-1_cold/4/._specpar
- KAB112-1_cold/4/uxnmr.info
- __MACOSX/KAB112-1_cold/4/._uxnmr.info
- KAB112-1_cold/4/uxnmr.par
- __MACOSX/KAB112-1_cold/4/._uxnmr.par
- __MACOSX/KAB112-1_cold/._4
- KAB112-1_cold/5/
- KAB112-1_cold/5/.plist.inmr.tiff
- KAB112-1_cold/5/acqu
- __MACOSX/KAB112-1_cold/5/
- __MACOSX/KAB112-1_cold/5/._acqu
- KAB112-1_cold/5/acqus
- __MACOSX/KAB112-1_cold/5/._acqus
- KAB112-1_cold/5/audita.txt
- __MACOSX/KAB112-1_cold/5/._audita.txt
- KAB112-1_cold/5/cpdprg2
- __MACOSX/KAB112-1_cold/5/._cpdprg2
- KAB112-1_cold/5/fid
- __MACOSX/KAB112-1_cold/5/._fid
- KAB112-1_cold/5/format.temp
- __MACOSX/KAB112-1_cold/5/._format.temp
- KAB112-1_cold/5/fq1list
- __MACOSX/KAB112-1_cold/5/._fq1list
- KAB112-1_cold/5/pdata/
- KAB112-1_cold/5/pdata/1/
- KAB112-1_cold/5/pdata/1/1i
- __MACOSX/KAB112-1_cold/5/pdata/
- __MACOSX/KAB112-1_cold/5/pdata/1/
- __MACOSX/KAB112-1_cold/5/pdata/1/._1i
- KAB112-1_cold/5/pdata/1/1r
- __MACOSX/KAB112-1_cold/5/pdata/1/._1r
- KAB112-1_cold/5/pdata/1/auditp.txt
- __MACOSX/KAB112-1_cold/5/pdata/1/._auditp.txt
- KAB112-1_cold/5/pdata/1/intrng
- __MACOSX/KAB112-1_cold/5/pdata/1/._intrng
- KAB112-1_cold/5/pdata/1/outd
- __MACOSX/KAB112-1_cold/5/pdata/1/._outd
- KAB112-1_cold/5/pdata/1/proc
- __MACOSX/KAB112-1_cold/5/pdata/1/._proc
- KAB112-1_cold/5/pdata/1/procs
- __MACOSX/KAB112-1_cold/5/pdata/1/._procs
- KAB112-1_cold/5/pdata/1/title
- __MACOSX/KAB112-1_cold/5/pdata/1/._title
- __MACOSX/KAB112-1_cold/5/pdata/._1
- __MACOSX/KAB112-1_cold/5/._pdata
- KAB112-1_cold/5/plist.back
- __MACOSX/KAB112-1_cold/5/._plist.back
- KAB112-1_cold/5/plist.inmr
- __MACOSX/KAB112-1_cold/5/._plist.inmr
- KAB112-1_cold/5/pulseprogram
- __MACOSX/KAB112-1_cold/5/._pulseprogram
- KAB112-1_cold/5/scon2
- __MACOSX/KAB112-1_cold/5/._scon2
- KAB112-1_cold/5/shimvalues
- __MACOSX/KAB112-1_cold/5/._shimvalues
- KAB112-1_cold/5/specpar
- __MACOSX/KAB112-1_cold/5/._specpar
- KAB112-1_cold/5/uxnmr.info
- __MACOSX/KAB112-1_cold/5/._uxnmr.info
- KAB112-1_cold/5/uxnmr.par
- __MACOSX/KAB112-1_cold/5/._uxnmr.par
- __MACOSX/KAB112-1_cold/._5
- KAB112-1_cold/6/
- KAB112-1_cold/6/.plist.inmr.tiff
- KAB112-1_cold/6/acqu
- __MACOSX/KAB112-1_cold/6/
- __MACOSX/KAB112-1_cold/6/._acqu
- KAB112-1_cold/6/acqus
- __MACOSX/KAB112-1_cold/6/._acqus
- KAB112-1_cold/6/audita.txt
- __MACOSX/KAB112-1_cold/6/._audita.txt
- KAB112-1_cold/6/fid
- __MACOSX/KAB112-1_cold/6/._fid
- KAB112-1_cold/6/format.ased
- __MACOSX/KAB112-1_cold/6/._format.ased
- KAB112-1_cold/6/format.temp
- __MACOSX/KAB112-1_cold/6/._format.temp
- KAB112-1_cold/6/pdata/
- KAB112-1_cold/6/pdata/1/
- KAB112-1_cold/6/pdata/1/1i
- __MACOSX/KAB112-1_cold/6/pdata/
- __MACOSX/KAB112-1_cold/6/pdata/1/
- __MACOSX/KAB112-1_cold/6/pdata/1/._1i
- KAB112-1_cold/6/pdata/1/1r
- __MACOSX/KAB112-1_cold/6/pdata/1/._1r
- KAB112-1_cold/6/pdata/1/auditp.txt
- __MACOSX/KAB112-1_cold/6/pdata/1/._auditp.txt
- KAB112-1_cold/6/pdata/1/intrng
- __MACOSX/KAB112-1_cold/6/pdata/1/._intrng
- KAB112-1_cold/6/pdata/1/outd
- __MACOSX/KAB112-1_cold/6/pdata/1/._outd
- KAB112-1_cold/6/pdata/1/proc
- __MACOSX/KAB112-1_cold/6/pdata/1/._proc
[truncated: 132 more entries]
