# Supplementary material for: Efficient Synthesis and Anti-Tubercular Activity of a Series of Spirocycles: An Exercise in Open Science
Source: PLoS One. 2014 Dec 10;9(12):e111782. doi: 10.1371/journal.pone.0111782 (PMC4262224; doi:10.1371/journal.pone.0111782)
Supplement: Dataset S1 — Variable Temperature NMR Data for Compound 16. (ZIP) [file pone.0111782.s043.zip › KAB112-1_cold/1/pdata/1/auditp.txt]

##TITLE= Audit trail, TOPSPIN		Version 3.2
##JCAMPDX= 5.01
##ORIGIN= Bruker BioSpin GmbH
##OWNER= kbad2052
$$ C:\NMRDATA\TODD\kbad2052/KAB112-1_cold/1/pdata/1/auditp.txt
##AUDIT TRAIL=  $$ (NUMBER, WHEN, WHO, WHERE, PROCESS, VERSION, WHAT)
(   1,<2014-08-28 08:58:33.987 +1000>,<NMR\kbad2052>,<NMR500>,<go>,<TOPSPIN 3.2>,
      <created by zg
	started at 2014-08-28 08:57:59.358 +1000,
	POWCHK enabled, PULCHK disabled,
       terminated by command 'halt'
       configuration hash MD5:
       1F D6 6A 52 E0 12 20 65 C8 C3 10 81 F6 E2 BF E7
       data hash MD5: 64K
       55 13 6E 83 21 CC 28 CE 11 A2 5F F5 FF 32 64 7F>)
(   2,<2014-08-28 08:58:35.030 +1000>,<NMR\kbad2052>,<NMR500>,<proc1d>,<TOPSPIN 3.2>,
      <Start of raw data processing
       fp FT_mod = 6 PKNL = 1 PHC0 = 210.9423 PHC1 = -51.32619 SI = 32K 
       data hash MD5: 32K
       0F F7 E7 CD 35 BE 11 65 A0 16 A2 4B BB 4F 95 1A>)
(   3,<2014-08-28 08:58:39.240 +1000>,<NMR\kbad2052>,<NMR500>,<proc1d>,<TOPSPIN 3.2>,
      <apk 
       data hash MD5: 32K
       20 99 0A 17 51 2F CB 07 BC 26 38 2B 3E 3C AA EC>)
(   4,<2014-08-28 08:58:39.886 +1000>,<NMR\kbad2052>,<NMR500>,<proc1d>,<TOPSPIN 3.2>,
      <abs ABSG = 5 
       data hash MD5: 32K
       C0 46 2B 3E BC 64 CD B7 36 9D E6 13 49 C4 9F 4D>)
##END=

$$ hash MD5
$$ E1 0D D1 41 CD AE DE FF 99 4A 3C C0 E8 E1 2A 0D
