# Supplementary material for: Efficient Synthesis and Anti-Tubercular Activity of a Series of Spirocycles: An Exercise in Open Science
Source: PLoS One. 2014 Dec 10;9(12):e111782. doi: 10.1371/journal.pone.0111782 (PMC4262224; doi:10.1371/journal.pone.0111782)
Supplement: Dataset S1 — Variable Temperature NMR Data for Compound 16. (ZIP) [file pone.0111782.s043.zip › KAB112-1_cold/1/pdata/1/intrng]

P 0
7.749896   6.921864
6.921254   6.564901
4.973518   4.284000
4.244948   2.958051
2.957441   2.519933
2.324061   0.610029
