# Supplementary material for: Efficient Synthesis and Anti-Tubercular Activity of a Series of Spirocycles: An Exercise in Open Science
Source: PLoS One. 2014 Dec 10;9(12):e111782. doi: 10.1371/journal.pone.0111782 (PMC4262224; doi:10.1371/journal.pone.0111782)
Supplement: Dataset S1 — Variable Temperature NMR Data for Compound 16. (ZIP) [file pone.0111782.s043.zip › KAB112-1_cold/1/shimvalues]

# Thu Aug 28 08:58:34 2014
#$$PROBEID=1
#$$PROBEINFO=5 mm PABBO BB-1H/D Z-GRD Z119470/0008
#$$PICSINFO=Z119470_0008_01.par
#$$SHIMID=292722
#
# Active Shim Gradients
#
Z           		436             
Z2          		-2501           
Z3          		-10106          
Z4          		-2651           
Z5          		976             
Z6          		-737            
Z7          		-8197           
Z8          		6688            
X           		2093            
XZ          		4741            
XZ2         		3825            
XZ3         		-887            
XZ4         		-133            
XZ5         		-7687           
Y           		-4984           
YZ          		5500            
YZ2         		7923            
YZ3         		1236            
YZ4         		1053            
YZ5         		-2080           
XY          		-9051           
XYZ         		6806            
XYZ2        		8233            
XYZ3        		-785            
XYZ4        		2362            
XYZ5        		-3110           
(X2-Y2)     		-22432          
(X2-Y2)Z    		-7657           
(X2-Y2)Z2   		-1337           
(X2-Y2)Z3   		3237            
(X2-Y2)Z4   		290             
(X2-Y2)Z5   		-15095          
X3          		11766           
X3Z         		-3402           
Y3          		4370            
Y3Z         		-4560           
#
# Lock Parameter
#
FIELD		7923.749
LOCKPHASE		357.100 
LOCKPOWER		-30.000 
LOCKGAIN		133.800 
LOCKDC		-37.300 
LOCKSHIFT		7.240   
LOOPGAIN		-12.000 
LOOPTIME		0.400   
LOOPFILTER		100.000 
#
IEEE64_VERSION_CODE 1
#
# Shim currents 
#
SHIM_SETTING [1 ]  -2047.15485176  
SHIM_SETTING [2 ]  -6123.95576834  
SHIM_SETTING [3 ]  -4431.24816180  
SHIM_SETTING [4 ]  9519.97509369   
SHIM_SETTING [5 ]  -2995.12386907  
SHIM_SETTING [6 ]  -5331.41761444  
SHIM_SETTING [7 ]  -10861.57452846 
SHIM_SETTING [8 ]  13712.20216550  
SHIM_SETTING [9 ]  -4404.65782288  
SHIM_SETTING [10]  4432.14261121   
SHIM_SETTING [11]  2600.00000000   
SHIM_SETTING [12]  8930.00000000   
SHIM_SETTING [13]  -190.00000000   
SHIM_SETTING [14]  7356.48000000   
SHIM_SETTING [15]  6905.12194682   
SHIM_SETTING [16]  4363.40556603   
SHIM_SETTING [17]  1196.71575406   
SHIM_SETTING [18]  -1684.79886897  
SHIM_SETTING [19]  -7748.42656696  
SHIM_SETTING [20]  7199.69139196   
SHIM_SETTING [21]  -25429.27533158 
SHIM_SETTING [22]  -5999.95145953  
SHIM_SETTING [23]  -34240.49751524 
SHIM_SETTING [24]  -9245.34528761  
SHIM_SETTING [25]  -21787.23784269 
SHIM_SETTING [26]  5351.14995243   
SHIM_SETTING [27]  4056.54000000   
SHIM_SETTING [28]  9958.01856753   
SHIM_SETTING [29]  -6356.80758166  
SHIM_SETTING [30]  -1608.83109971  
SHIM_SETTING [31]  -10219.58581068 
SHIM_SETTING [32]  -1833.22096854  
SHIM_SETTING [33]  8783.46616228   
SHIM_SETTING [34]  -1835.69038211  
SHIM_SETTING [35]  -13189.10109615 
SHIM_SETTING [36]  -21694.86890385 
SHIM_SETTING [37]  -3724.04310062  
SHIM_SETTING [38]  -4188.48596048  
SHIM_SETTING [39]  -12087.16681469 
SHIM_SETTING [40]  2600.00000000   
