# Supplementary material for: Efficient Synthesis and Anti-Tubercular Activity of a Series of Spirocycles: An Exercise in Open Science
Source: PLoS One. 2014 Dec 10;9(12):e111782. doi: 10.1371/journal.pone.0111782 (PMC4262224; doi:10.1371/journal.pone.0111782)
Supplement: Dataset S1 — Variable Temperature NMR Data for Compound 16. (ZIP) [file pone.0111782.s043.zip › KAB112-1_cold/1/uxnmr.info]

CONFIGURATION INFORMATION
=========================

Path         : C:/Bruker/TopSpin3.2/conf/instr/spect/uxnmr.info
Date         : Tue Nov 19 11:13:11 2013
Release      : TOPSPIN Version 3.2-pl5
Installed in : C:/Bruker/TopSpin3.2
Host         : NMR500
OS           : Windows 7 (Vs 6.1) Service Pack 1
CPU          : Intel(R) Xeon(R) CPU W3505 @ 2.53GHz (2 cores at 2533 MHz)
User         : NMR\long
Description  : Avance III 500
Location     : Room 104
System       : Avance III NMR spectrometer
1H-frequency : 500.13 MHz
Order Number : 
Configured in: C:/Bruker/TopSpin3.2/conf/instr/spect

IPSO: connected to spectrometer subnet
- TCP/IP address = 149.236.99.254
- Tctrl : 1
- Fctrls: 3
- Gctrl1: without digital preemphasis
- Rctrl : none
- FREDs : none
- DPP : none

DRU: AQS DRU-E Z102520/02234 ECL 06.01
- TCP/IP address = 149.236.99.89
- Firmware Version = 130419
- DRU controls AQS-Rack and HPPR/2

AQS: connected to 149.236.99.89:/dev/tty10
  _Slot_ SBSB _____________________Board_____________________
  Number Addr Type HW-VS FW-VS ID  ECL Name   Description
  -----------------------------------------------------------
     2   0x10 0x42   0x4    AW  R  5.0 REC-1  AQS RXAD600 Z102117/1078 ECL 05.00
     3   0x34 0xc0   0x1        X  2.2 REF-1  REF-600 Reference Board for AQS Receiver
     4   0x24 0x19   0x8    AD  S  2.7 SGU-1  AQS SGU/2 600 Z103081/02178 ECL 02.07 FPGA-Vs=AE
     5   0x25 0x19   0x8    AD  S  2.7 SGU-2  AQS SGU/2 600 Z103081/02179 ECL 02.07 FPGA-Vs=AE
     6   0x26 0x19   0x8    AD  S  2.7 SGU-3  AQS SGU/2 600 Z103081/02180 ECL 02.07 FPGA-Vs=AE
    21   0x21 0xcf     0        P 10.0 PSD-1  PSD/3 Power Supply Distribution Board
    --   0x20 0xd1     0        B  3.2 MASTER AQS/3 Chassis
     1   0x20  0x7     0        B      MASTER AQS Rack Master
  Logical Receiver/SGU configuration:


Router: none installed


Transmitters at the spectrometer subnet:
----------------------------------------
BLA_W1345096_0655 W1345096/0655 ECL 2:
- TCP/IP address = 149.236.99.253
- Firmware VS    = 20120627
- Amplifier      = BLAXH2H300/100/150 E 200-600MHZ INR: W1345096/0655 ECL 2
- Router         = BLMMR32 RF AMPLIFIER MODULE: W1345204/1051 ECL 0
- Controller     = BLA CONTROL BOARD 6 2CH: W1522050/5326 ECL 50
- QNP-Accessory  : 1 X-input and 1 H-input
BLA_W1345092_0420 W1345092/0420 ECL 1:
- TCP/IP address = 149.236.99.252
- Firmware VS    = 20120627
- Amplifier      = BLAX300 E 6-365MHZ INR: W1345092/0420 ECL 1
- Router         = BLMMR31 RF AMPLIFIER MODULE: W1345212/1411 ECL 0
- Controller     = BLA CONTROL BOARD 6 2CH: W1522050/5343 ECL 50
LTRX Z109889/00208 ECL 02.00:
- TCP/IP address = 149.236.99.21
- Amplifier      = BSMS/2 LOCK TRANSCEIVER 500: Z109889/00208 ECL 02.00

BSMS: BSMS/2 connected to ethernet
- TCP/IP address = 149.236.99.21
- ELCB firmware version = 20101206
- GAB current limits = 0.0/X, 0.0/Y, 10.0/Z (in A)
- SCB channels = 40
- Shim System = BOSS3-SB
- L-TRX = BSMS/2 LOCK TRANSCEIVER 500: Z109889/00208 ECL 02.00
- Lock: on L-TRX board
- VTU_SPB = BSMS/2 SPB SENSOR & PNEUMATIC BD: Z115191/00268 ECL 02.02
- VTU_VPSB1 = BSMS/2 VARIABLE POWER SUPPLY BD: Z115193/00301 ECL 01.01

VTU: in BSMS/2 connected to ethernet
- TCP/IP address = 149.236.99.21

Preamplifiers :
HPPR: - HPPR/2 preamplifier connected to 149.236.99.89:/dev/tty10
    Type      : HPPR/2
    Controller: Application firmware = AP
                15 LEDs for tuning, 15 LEDs for matching
    Module  1 : 1H LNA
                 PN=Z003461, SN=00975 from 20101207
    Module  2 : XBB19F 2HS
                 PN=Z003505, SN=00988 from 20101215
    Module  3 : XBB19F 2HS
                 PN=Z003505, SN=00987 from 20101215
    Module  4 : 2H
                 PN=Z003472, SN=00912 from 20101202


Frequency generation:
- F1: for SGU
- F2: for SGU
- F3: for SGU


RF cable connections (detected by 'confamp')
--------------------------------------------------------------------
SGU1 NORM output -> input 1 of transmitter 1 (BLAXH2H300/100/150 E 200-600MHZ W1345096/0655 at TCP/IP 149.236.99.253)
SGU1 AUX  output -> input 2 of transmitter 2 (BLAX300 E 6-365MHZ INR W1345092/0420 at TCP/IP 149.236.99.252)
SGU2 NORM output -> input 2 of transmitter 1 (BLAXH2H300/100/150 E 200-600MHZ W1345096/0655 at TCP/IP 149.236.99.253)
SGU2 AUX  output -> TUNE signal input of HPPR
SGU3 NORM output -> input 1 of transmitter 2 (BLAX300 E 6-365MHZ INR W1345092/0420 at TCP/IP 149.236.99.252)
SGU3 AUX  output -> input 4 of transmitter 1 (BLAXH2H300/100/150 E 200-600MHZ W1345096/0655 at TCP/IP 149.236.99.253)

Blanking cable connections (detected by 'confamp')
--------------------------------------------------------------------
transmitter 1 (BLAXH2H300/100/150 E 200-600MHZ W1345096/0655 at TCP/IP 149.236.99.253) amplifier 1H-100W uses blanking 2
transmitter 1 (BLAXH2H300/100/150 E 200-600MHZ W1345096/0655 at TCP/IP 149.236.99.253) amplifier X-300W uses blanking 1
transmitter 1 (BLAXH2H300/100/150 E 200-600MHZ W1345096/0655 at TCP/IP 149.236.99.253) amplifier 2H-150W needs no blanking
transmitter 2 (BLAX300 E 6-365MHZ INR W1345092/0420 at TCP/IP 149.236.99.252) amplifier X-300W uses blanking 3
transmitter 3 (BSMS/2 LOCK TRANSCEIVER 500 Z109889/00208 at TCP/IP 149.236.99.21) amplifier 2H-5W needs no blanking

Switchbox (3 outputs: X / F / H) routing
--------------------------------------------------------------------
BLAXH2H300/100/150 E 200-600MHZ W1345096/0655 at TCP/IP 149.236.99.253 amplifier X-300W at blanking 1 can be routed to switchbox output 1 = X and output 2 = F
BLAXH2H300/100/150 E 200-600MHZ W1345096/0655 at TCP/IP 149.236.99.253 amplifier 1H-100W at blanking 2 can be routed to switchbox output 1 = X, output 2 = F and output 3 = H
BLAXH2H300/100/150 E 200-600MHZ W1345096/0655 at TCP/IP 149.236.99.253 amplifier 2H-150W can be routed to switchbox output 5 (unknown)
