# Supplementary material for: Efficient Synthesis and Anti-Tubercular Activity of a Series of Spirocycles: An Exercise in Open Science
Source: PLoS One. 2014 Dec 10;9(12):e111782. doi: 10.1371/journal.pone.0111782 (PMC4262224; doi:10.1371/journal.pone.0111782)
Supplement: Dataset S1 — Variable Temperature NMR Data for Compound 16. (ZIP) [file pone.0111782.s043.zip › KAB112-1_cold/2/pdata/1/auditp.txt]

##TITLE= Audit trail, TOPSPIN		Version 3.2
##JCAMPDX= 5.01
##ORIGIN= Bruker BioSpin GmbH
##OWNER= kbad2052
$$ C:\NMRDATA\TODD\kbad2052/KAB112-1_cold/2/pdata/1/auditp.txt
##AUDIT TRAIL=  $$ (NUMBER, WHEN, WHO, WHERE, PROCESS, VERSION, WHAT)
(   1,<2014-08-28 09:03:49.376 +1000>,<NMR\kbad2052>,<NMR500>,<go>,<TOPSPIN 3.2>,
      <created by zg
	started at 2014-08-28 09:03:37.631 +1000,
	POWCHK enabled, PULCHK disabled,
       configuration hash MD5:
       1F D6 6A 52 E0 12 20 65 C8 C3 10 81 F6 E2 BF E7
       data hash MD5: 64K
       E3 2F 1C 5C 49 8B 4E 30 21 38 09 AE 3B 1F 26 52>)
(   2,<2014-08-28 09:04:14.875 +1000>,<NMR\kbad2052>,<NMR500>,<proc1d>,<TOPSPIN 3.2>,
      <Start of raw data processing
       fp FT_mod = 6 PKNL = 1 PHC0 = 224.7072 PHC1 = -44.42661 SI = 32K 
       data hash MD5: 32K
       EB CB 3D A3 F0 95 BC AF 52 D5 5B AB 57 CE 4C DA>)
(   3,<2014-08-28 09:04:21.061 +1000>,<NMR\kbad2052>,<NMR500>,<proc1d>,<TOPSPIN 3.2>,
      <apk 
       data hash MD5: 32K
       F2 00 32 7D 2D DB 71 AD 5B 2B A0 48 B0 80 96 C0>)
(   4,<2014-08-28 09:04:22.156 +1000>,<NMR\kbad2052>,<NMR500>,<proc1d>,<TOPSPIN 3.2>,
      <abs ABSG = 5 
       data hash MD5: 32K
       DD 35 E6 C1 5B A2 E1 D4 A1 3B 77 5F C2 77 3D 75>)
##END=

$$ hash MD5
$$ 68 DC 97 77 41 D0 FA 49 55 B5 E9 91 19 57 28 84
