# Supplementary material for: Efficient Synthesis and Anti-Tubercular Activity of a Series of Spirocycles: An Exercise in Open Science
Source: PLoS One. 2014 Dec 10;9(12):e111782. doi: 10.1371/journal.pone.0111782 (PMC4262224; doi:10.1371/journal.pone.0111782)
Supplement: Dataset S1 — Variable Temperature NMR Data for Compound 16. (ZIP) [file pone.0111782.s043.zip › KAB112-1_cold/2/pdata/1/intrng]

P 0
8.237440   7.685216
7.684605   7.176315
7.175704   6.943221
6.938339   6.596631
4.903956   4.428006
4.139385   2.982459
2.981849   2.593156
2.236803   0.625284
