# Supplementary material for: Efficient Synthesis and Anti-Tubercular Activity of a Series of Spirocycles: An Exercise in Open Science
Source: PLoS One. 2014 Dec 10;9(12):e111782. doi: 10.1371/journal.pone.0111782 (PMC4262224; doi:10.1371/journal.pone.0111782)
Supplement: Dataset S1 — Variable Temperature NMR Data for Compound 16. (ZIP) [file pone.0111782.s043.zip › KAB112-1_cold/2/plist.inmr]

<?xml version="1.0" encoding="UTF-8"?>
<!DOCTYPE plist PUBLIC "-//Apple//DTD PLIST 1.0//EN" "http://www.apple.com/DTDs/PropertyList-1.0.dtd">
<plist version="1.0">
<dict>
	<key>! content</key>
	<string>generic NMR spectrum</string>
	<key>! creator</key>
	<string>iNMR, software by Giuseppe Balacco</string>
	<key>! last use</key>
	<date>2014-08-28T04:21:11Z</date>
	<key>! read with version</key>
	<integer>141</integer>
	<key>! write with version</key>
	<integer>344</integer>
	<key>pages</key>
	<array>
		<dict>
			<key>color 1st rgb</key>
			<array>
				<integer>32896</integer>
				<integer>0</integer>
				<integer>16448</integer>
			</array>
			<key>color 2nd rgb</key>
			<array>
				<integer>47802</integer>
				<integer>0</integer>
				<integer>0</integer>
			</array>
			<key>font name</key>
			<string>Helvetica</string>
			<key>font size</key>
			<integer>10</integer>
			<key>integral digits</key>
			<integer>2</integer>
			<key>integral normalization</key>
			<real>1</real>
			<key>page height</key>
			<integer>852</integer>
			<key>page width</key>
			<integer>1253</integer>
			<key>scale unit</key>
			<string>ppm</string>
			<key>the insets</key>
			<array>
				<dict>
					<key>auxiliary scale</key>
					<real>63</real>
					<key>box origin xy size wh</key>
					<array>
						<real>3</real>
						<real>71</real>
						<real>1247</real>
						<real>781</real>
					</array>
					<key>frequencies</key>
					<false/>
					<key>grid</key>
					<false/>
					<key>hor. proj. ampl.</key>
					<real>1</real>
					<key>integrals as curves</key>
					<false/>
					<key>integrals as values</key>
					<false/>
					<key>labels</key>
					<false/>
					<key>limits</key>
					<array>
						<dict>
							<key>f-index</key>
							<integer>1</integer>
							<key>ppm</key>
							<array>
								<real>-0.026366939768195152</real>
								<real>7.9736332893371582</real>
							</array>
						</dict>
					</array>
					<key>main scale</key>
					<real>19</real>
					<key>negative levels</key>
					<integer>0</integer>
					<key>notes</key>
					<false/>
					<key>plot mode</key>
					<string>fast plot</string>
					<key>positive levels</key>
					<integer>0</integer>
					<key>ratio</key>
					<real>0.019999999552965164</real>
					<key>same mm per ppm</key>
					<false/>
					<key>threshold</key>
					<real>184.27018737792969</real>
					<key>vert. proj. ampl.</key>
					<real>1</real>
					<key>x axis</key>
					<true/>
					<key>y axis</key>
					<false/>
					<key>zeta</key>
					<real>15</real>
				</dict>
			</array>
		</dict>
	</array>
	<key>performed processing</key>
	<dict>
		<key>FFT</key>
		<array>
			<integer>1</integer>
		</array>
	</dict>
	<key>processing parameters</key>
	<array>
		<dict>
			<key>! Processing</key>
			<string>Fourier Transform</string>
			<key>! f-index</key>
			<integer>1</integer>
			<key>FT size</key>
			<integer>65536</integer>
			<key>Use Linear Prediction</key>
			<false/>
			<key>apply weights</key>
			<true/>
			<key>conjugate</key>
			<false/>
			<key>hypercomplex</key>
			<false/>
			<key>magnitude</key>
			<false/>
			<key>quadrature</key>
			<true/>
			<key>real FT</key>
			<false/>
			<key>subtract D.C.</key>
			<false/>
		</dict>
	</array>
	<key>spectroscopy</key>
	<dict>
		<key>NMR coordinates</key>
		<array>
			<dict>
				<key>FT preferences</key>
				<integer>3</integer>
				<key>atom</key>
				<string>H</string>
				<key>carrier (MHz)</key>
				<real>500.13299560546875</real>
				<key>f-index</key>
				<integer>1</integer>
				<key>isotope</key>
				<integer>1</integer>
				<key>lowest ppm value</key>
				<real>-4.0237436294555664</real>
				<key>no. of points</key>
				<integer>32768</integer>
				<key>phase correction</key>
				<array>
					<real>2.3257687091827393</real>
					<real>0.66215133666992188</real>
				</array>
				<key>spectral width (ppm)</key>
				<real>19.994682312011719</real>
				<key>time shift (pts)</key>
				<real>-67.986251831054688</real>
			</dict>
		</array>
		<key>block header</key>
		<integer>0</integer>
		<key>block size</key>
		<integer>1048576</integer>
		<key>header size</key>
		<integer>0</integer>
		<key>highest t-index</key>
		<integer>1</integer>
		<key>little endian</key>
		<true/>
		<key>provenance</key>
		<string>Bruker</string>
		<key>raw data file</key>
		<string>fid</string>
		<key>type of numbers</key>
		<string>long</string>
		<key>x index</key>
		<integer>1</integer>
	</dict>
	<key>window state</key>
	<dict>
		<key>drawer</key>
		<false/>
		<key>free size</key>
		<true/>
		<key>optional title</key>
		<string>KAB112-1</string>
		<key>page number</key>
		<integer>1</integer>
		<key>pulse sequence</key>
		<string>zg</string>
		<key>solvent</key>
		<string>CDCl3</string>
		<key>temperature</key>
		<real>289.98309326171875</real>
		<key>window frame</key>
		<array>
			<real>2</real>
			<real>-478</real>
			<real>1253</real>
			<real>852</real>
		</array>
	</dict>
	<key>xyz index</key>
	<array>
		<integer>1</integer>
		<integer>0</integer>
		<integer>0</integer>
	</array>
</dict>
</plist>
