# Supplementary material for: Efficient Synthesis and Anti-Tubercular Activity of a Series of Spirocycles: An Exercise in Open Science
Source: PLoS One. 2014 Dec 10;9(12):e111782. doi: 10.1371/journal.pone.0111782 (PMC4262224; doi:10.1371/journal.pone.0111782)
Supplement: Dataset S1 — Variable Temperature NMR Data for Compound 16. (ZIP) [file pone.0111782.s043.zip › KAB112-1_cold/2/shimvalues]

# Thu Aug 28 09:03:50 2014
#$$PROBEID=1
#$$PROBEINFO=5 mm PABBO BB-1H/D Z-GRD Z119470/0008
#$$PICSINFO=Z119470_0008_01.par
#$$SHIMID=292722
#
# Active Shim Gradients
#
Z           		452             
Z2          		-2515           
Z3          		-10146          
Z4          		-2618           
Z5          		1130            
Z6          		-737            
Z7          		-8197           
Z8          		6688            
X           		2090            
XZ          		4756            
XZ2         		3815            
XZ3         		-907            
XZ4         		-183            
XZ5         		-7537           
Y           		-4985           
YZ          		5515            
YZ2         		7913            
YZ3         		1256            
YZ4         		903             
YZ5         		-2130           
XY          		-9041           
XYZ         		6786            
XYZ2        		8083            
XYZ3        		-735            
XYZ4        		2312            
XYZ5        		-3060           
(X2-Y2)     		-22452          
(X2-Y2)Z    		-7607           
(X2-Y2)Z2   		-1357           
(X2-Y2)Z3   		3287            
(X2-Y2)Z4   		340             
(X2-Y2)Z5   		-14995          
X3          		11816           
X3Z         		-3302           
Y3          		4320            
Y3Z         		-4510           
#
# Lock Parameter
#
FIELD		7921.630
LOCKPHASE		357.100 
LOCKPOWER		-30.000 
LOCKGAIN		133.800 
LOCKDC		-37.300 
LOCKSHIFT		7.240   
LOOPGAIN		-12.000 
LOOPTIME		0.400   
LOOPFILTER		100.000 
#
IEEE64_VERSION_CODE 1
#
# Shim currents 
#
SHIM_SETTING [1 ]  -2035.22129140  
SHIM_SETTING [2 ]  -6133.19089414  
SHIM_SETTING [3 ]  -4336.78596035  
SHIM_SETTING [4 ]  9496.70834849   
SHIM_SETTING [5 ]  -2834.20225872  
SHIM_SETTING [6 ]  -5472.93658697  
SHIM_SETTING [7 ]  -10742.39408652 
SHIM_SETTING [8 ]  13645.59113594  
SHIM_SETTING [9 ]  -4355.91765381  
SHIM_SETTING [10]  4400.38668968   
SHIM_SETTING [11]  2600.00000000   
SHIM_SETTING [12]  8830.00000000   
SHIM_SETTING [13]  -190.00000000   
SHIM_SETTING [14]  7332.23000000   
SHIM_SETTING [15]  6910.98780616   
SHIM_SETTING [16]  4271.31030653   
SHIM_SETTING [17]  1310.86493022   
SHIM_SETTING [18]  -1692.03279528  
SHIM_SETTING [19]  -7646.77458031  
SHIM_SETTING [20]  7024.29847534   
SHIM_SETTING [21]  -25322.60066315 
SHIM_SETTING [22]  -6126.08691905  
SHIM_SETTING [23]  -34258.74400203 
SHIM_SETTING [24]  -9337.80699797  
SHIM_SETTING [25]  -21592.68494513 
SHIM_SETTING [26]  5223.35474755   
SHIM_SETTING [27]  4129.29000000   
SHIM_SETTING [28]  9871.62810757   
SHIM_SETTING [29]  -6254.32192103  
SHIM_SETTING [30]  -1697.40619810  
SHIM_SETTING [31]  -10088.11233578 
SHIM_SETTING [32]  -1951.06946136  
SHIM_SETTING [33]  8648.39640147   
SHIM_SETTING [34]  -2034.09868729  
SHIM_SETTING [35]  -13048.23162186 
SHIM_SETTING [36]  -21496.04985676 
SHIM_SETTING [37]  -3803.73866801  
SHIM_SETTING [38]  -4334.59814858  
SHIM_SETTING [39]  -11907.72503974 
SHIM_SETTING [40]  2600.00000000   
