# Supplementary material for: Efficient Synthesis and Anti-Tubercular Activity of a Series of Spirocycles: An Exercise in Open Science
Source: PLoS One. 2014 Dec 10;9(12):e111782. doi: 10.1371/journal.pone.0111782 (PMC4262224; doi:10.1371/journal.pone.0111782)
Supplement: Dataset S1 — Variable Temperature NMR Data for Compound 16. (ZIP) [file pone.0111782.s043.zip › KAB112-1_cold/3/pdata/1/auditp.txt]

##TITLE= Audit trail, TOPSPIN		Version 3.2
##JCAMPDX= 5.01
##ORIGIN= Bruker BioSpin GmbH
##OWNER= kbad2052
$$ C:\NMRDATA\TODD\kbad2052/KAB112-1_cold/3/pdata/1/auditp.txt
##AUDIT TRAIL=  $$ (NUMBER, WHEN, WHO, WHERE, PROCESS, VERSION, WHAT)
(   1,<2014-08-28 09:14:23.625 +1000>,<NMR\kbad2052>,<NMR500>,<go>,<TOPSPIN 3.2>,
      <created by zg
	started at 2014-08-28 09:14:01.007 +1000,
	POWCHK enabled, PULCHK disabled,
       configuration hash MD5:
       1F D6 6A 52 E0 12 20 65 C8 C3 10 81 F6 E2 BF E7
       data hash MD5: 64K
       B0 85 77 9E B9 3E D7 EB 5F 2E DF B8 7D EC 25 D7>)
(   2,<2014-08-28 09:14:24.730 +1000>,<NMR\kbad2052>,<NMR500>,<proc1d>,<TOPSPIN 3.2>,
      <Start of raw data processing
       fp FT_mod = 6 PKNL = 1 PHC0 = 227.4604 PHC1 = -37.44804 SI = 32K 
       data hash MD5: 32K
       E7 01 DA FE 2C 28 18 AD 37 6D A5 58 31 D2 EF B7>)
(   3,<2014-08-28 09:14:32.513 +1000>,<NMR\kbad2052>,<NMR500>,<proc1d>,<TOPSPIN 3.2>,
      <apk 
       data hash MD5: 32K
       3B A6 66 29 F7 EB 8D 09 18 93 94 D7 C0 0B FE DF>)
(   4,<2014-08-28 09:14:33.251 +1000>,<NMR\kbad2052>,<NMR500>,<proc1d>,<TOPSPIN 3.2>,
      <abs ABSG = 5 
       data hash MD5: 32K
       50 6E 36 74 1D D8 23 24 09 BA CF E7 77 5C 65 B6>)
##END=

$$ hash MD5
$$ 7C 4A DC 7D 6C 1D CE D8 A5 D8 46 0D 1C 0E 9F 04
