# Supplementary material for: Efficient Synthesis and Anti-Tubercular Activity of a Series of Spirocycles: An Exercise in Open Science
Source: PLoS One. 2014 Dec 10;9(12):e111782. doi: 10.1371/journal.pone.0111782 (PMC4262224; doi:10.1371/journal.pone.0111782)
Supplement: Dataset S1 — Variable Temperature NMR Data for Compound 16. (ZIP) [file pone.0111782.s043.zip › KAB112-1_cold/3/pdata/1/intrng]

P 0
7.940276   7.349609
7.348999   7.201943
7.201333   6.959086
6.944441   6.618598
4.851480   4.484754
4.149148   3.012358
3.011748   2.615123
2.207514   0.589282
