# Supplementary material for: Efficient Synthesis and Anti-Tubercular Activity of a Series of Spirocycles: An Exercise in Open Science
Source: PLoS One. 2014 Dec 10;9(12):e111782. doi: 10.1371/journal.pone.0111782 (PMC4262224; doi:10.1371/journal.pone.0111782)
Supplement: Dataset S1 — Variable Temperature NMR Data for Compound 16. (ZIP) [file pone.0111782.s043.zip › KAB112-1_cold/3/shimvalues]

# Thu Aug 28 09:14:24 2014
#$$PROBEID=1
#$$PROBEINFO=5 mm PABBO BB-1H/D Z-GRD Z119470/0008
#$$PICSINFO=Z119470_0008_01.par
#$$SHIMID=292722
#
# Active Shim Gradients
#
Z           		430             
Z2          		-2547           
Z3          		-10138          
Z4          		-2554           
Z5          		1135            
Z6          		-737            
Z7          		-8197           
Z8          		6688            
X           		2134            
XZ          		4756            
XZ2         		3835            
XZ3         		-927            
XZ4         		-33             
XZ5         		-7337           
Y           		-5384           
YZ          		5505            
YZ2         		7913            
YZ3         		1276            
YZ4         		853             
YZ5         		-2230           
XY          		-9041           
XYZ         		6806            
XYZ2        		8033            
XYZ3        		-735            
XYZ4        		2412            
XYZ5        		-2960           
(X2-Y2)     		-22412          
(X2-Y2)Z    		-7757           
(X2-Y2)Z2   		-1257           
(X2-Y2)Z3   		3187            
(X2-Y2)Z4   		240             
(X2-Y2)Z5   		-14895          
X3          		11816           
X3Z         		-3252           
Y3          		4320            
Y3Z         		-4510           
#
# Lock Parameter
#
FIELD		7918.795
LOCKPHASE		357.100 
LOCKPOWER		-30.000 
LOCKGAIN		133.800 
LOCKDC		-37.300 
LOCKSHIFT		7.240   
LOOPGAIN		-12.000 
LOOPTIME		0.400   
LOOPFILTER		100.000 
#
IEEE64_VERSION_CODE 1
#
# Shim currents 
#
SHIM_SETTING [1 ]  -2044.72643596  
SHIM_SETTING [2 ]  -6155.74310203  
SHIM_SETTING [3 ]  -4326.86722287  
SHIM_SETTING [4 ]  9450.53405134   
SHIM_SETTING [5 ]  -2811.25132242  
SHIM_SETTING [6 ]  -5457.38601833  
SHIM_SETTING [7 ]  -10684.77831522 
SHIM_SETTING [8 ]  13688.76643121  
SHIM_SETTING [9 ]  -4335.75774985  
SHIM_SETTING [10]  4412.02475858   
SHIM_SETTING [11]  2600.00000000   
SHIM_SETTING [12]  8830.00000000   
SHIM_SETTING [13]  -190.00000000   
SHIM_SETTING [14]  7307.98000000   
SHIM_SETTING [15]  7113.27498309   
SHIM_SETTING [16]  4370.92678878   
SHIM_SETTING [17]  1256.62538163   
SHIM_SETTING [18]  -1875.62374639  
SHIM_SETTING [19]  -7330.69388384  
SHIM_SETTING [20]  6968.64840982   
SHIM_SETTING [21]  -25437.53524930 
SHIM_SETTING [22]  -5852.23075070  
SHIM_SETTING [23]  -34201.00462299 
SHIM_SETTING [24]  -9262.00539126  
SHIM_SETTING [25]  -21708.58097864 
SHIM_SETTING [26]  5174.50302136   
SHIM_SETTING [27]  4153.54000000   
SHIM_SETTING [28]  9454.26875530   
SHIM_SETTING [29]  -6064.84496506  
SHIM_SETTING [30]  -1716.86848311  
SHIM_SETTING [31]  -10484.24003660 
SHIM_SETTING [32]  -2315.17727064  
SHIM_SETTING [33]  8694.28490812   
SHIM_SETTING [34]  -2087.15334778  
SHIM_SETTING [35]  -13064.04193049 
SHIM_SETTING [36]  -21607.01004100 
SHIM_SETTING [37]  -3943.42814239  
SHIM_SETTING [38]  -4649.56114580  
SHIM_SETTING [39]  -12209.59733892 
SHIM_SETTING [40]  2600.00000000   
