# Supplementary material for: Efficient Synthesis and Anti-Tubercular Activity of a Series of Spirocycles: An Exercise in Open Science
Source: PLoS One. 2014 Dec 10;9(12):e111782. doi: 10.1371/journal.pone.0111782 (PMC4262224; doi:10.1371/journal.pone.0111782)
Supplement: Dataset S1 — Variable Temperature NMR Data for Compound 16. (ZIP) [file pone.0111782.s043.zip › KAB112-1_cold/4/audita.txt]

##TITLE= Audit trail, TOPSPIN		Version 3.2
##JCAMPDX= 5.01
##ORIGIN= Bruker BioSpin GmbH
##OWNER= kbad2052
$$ C:\NMRDATA\TODD\kbad2052/KAB112-1_cold/4/audita.txt
##AUDIT TRAIL=  $$ (NUMBER, WHEN, WHO, WHERE, PROCESS, VERSION, WHAT)
(   1,<2014-08-28 09:22:04.281 +1000>,<NMR\kbad2052>,<NMR500>,<go>,<TOPSPIN 3.2>,
      <created by zg
	started at 2014-08-28 09:21:52.830 +1000,
	POWCHK enabled, PULCHK disabled,
       configuration hash MD5:
       1F D6 6A 52 E0 12 20 65 C8 C3 10 81 F6 E2 BF E7
       data hash MD5: 64K
       42 68 70 25 C2 51 05 89 71 D9 D6 D1 72 43 E1 19>)
##END=

$$ hash MD5
$$ C2 75 DE A6 66 AE 19 15 41 D0 4B AB 78 E8 B7 92
