# Supplementary material for: Efficient Synthesis and Anti-Tubercular Activity of a Series of Spirocycles: An Exercise in Open Science
Source: PLoS One. 2014 Dec 10;9(12):e111782. doi: 10.1371/journal.pone.0111782 (PMC4262224; doi:10.1371/journal.pone.0111782)
Supplement: Dataset S1 — Variable Temperature NMR Data for Compound 16. (ZIP) [file pone.0111782.s043.zip › KAB112-1_cold/4/pdata/1/auditp.txt]

##TITLE= Audit trail, TOPSPIN		Version 3.2
##JCAMPDX= 5.01
##ORIGIN= Bruker BioSpin GmbH
##OWNER= kbad2052
$$ C:\NMRDATA\TODD\kbad2052/KAB112-1_cold/4/pdata/1/auditp.txt
##AUDIT TRAIL=  $$ (NUMBER, WHEN, WHO, WHERE, PROCESS, VERSION, WHAT)
(   1,<2014-08-28 09:22:04.281 +1000>,<NMR\kbad2052>,<NMR500>,<go>,<TOPSPIN 3.2>,
      <created by zg
	started at 2014-08-28 09:21:52.830 +1000,
	POWCHK enabled, PULCHK disabled,
       configuration hash MD5:
       1F D6 6A 52 E0 12 20 65 C8 C3 10 81 F6 E2 BF E7
       data hash MD5: 64K
       42 68 70 25 C2 51 05 89 71 D9 D6 D1 72 43 E1 19>)
(   2,<2014-08-28 09:22:16.113 +1000>,<NMR\kbad2052>,<NMR500>,<proc1d>,<TOPSPIN 3.2>,
      <Start of raw data processing
       efp LB = 0.3 FT_mod = 6 PKNL = 1 PHC0 = 233.2155 PHC1 = -36.20595 SI = 32K 
       data hash MD5: 32K
       9B 5F 24 8F E0 54 12 39 68 5D A0 3F E4 8D C8 93>)
(   3,<2014-08-28 09:23:36.399 +1000>,<NMR\kbad2052>,<NMR500>,<proc1d>,<TOPSPIN 3.2>,
      <apk 
       data hash MD5: 32K
       C8 51 C2 38 1F 72 66 02 08 3E 10 62 AD 64 C0 AE>)
(   4,<2014-08-28 09:23:37.352 +1000>,<NMR\kbad2052>,<NMR500>,<proc1d>,<TOPSPIN 3.2>,
      <abs ABSG = 5 
       data hash MD5: 32K
       83 15 54 E9 F4 FD 0B 8B AB E9 0F A5 17 33 FD E4>)
(   5,<2014-08-28 09:24:15.459 +1000>,<NMR\kbad2052>,<NMR500>,<dataserver>,<TOPSPIN 3.2>,
      <new intrng file generated by interactive integration
       data hash MD5: 32K
       83 15 54 E9 F4 FD 0B 8B AB E9 0F A5 17 33 FD E4>)
##END=

$$ hash MD5
$$ D9 6F A9 A9 9F 7C F0 92 1F AB FC 35 8C 82 1B 62
