# Supplementary material for: Efficient Synthesis and Anti-Tubercular Activity of a Series of Spirocycles: An Exercise in Open Science
Source: PLoS One. 2014 Dec 10;9(12):e111782. doi: 10.1371/journal.pone.0111782 (PMC4262224; doi:10.1371/journal.pone.0111782)
Supplement: Dataset S1 — Variable Temperature NMR Data for Compound 16. (ZIP) [file pone.0111782.s043.zip › KAB112-1_cold/4/pdata/1/integrals.txt]

   Current data set:
   NAME =	KAB112-1_cold	EXPNO =	4	PROCNO = 1
   DU   =	C:/NMRDATA/TODD/kbad2052

   Number   Integrated Region     Integral
     1      7.907      7.215         5.67637
     2      7.215      6.976         0.88505
     3      6.968      6.625         0.96058
     4      4.941      4.493         0.98878
     5      4.260      3.832         2.00000
     6      3.832      3.588         1.01148
     7      3.588      3.305         1.06112
     8      3.305      2.957         1.04952
     9      2.957      2.577         1.98235
    10      2.479      1.893         2.26167
    11      1.893      1.629         2.72292
