# Supplementary material for: Efficient Synthesis and Anti-Tubercular Activity of a Series of Spirocycles: An Exercise in Open Science
Source: PLoS One. 2014 Dec 10;9(12):e111782. doi: 10.1371/journal.pone.0111782 (PMC4262224; doi:10.1371/journal.pone.0111782)
Supplement: Dataset S1 — Variable Temperature NMR Data for Compound 16. (ZIP) [file pone.0111782.s043.zip › KAB112-1_cold/4/pdata/1/intrng]

A 1.0 #regions in PPM
# low field   high field  bias        slope
  7.907326  7.215367  0.0  0.0  # for region 1
  7.214757  6.976171  0.0  0.0  # for region 2
  6.967629  6.62531  0.0  0.0  # for region 3
  4.941178  4.492686  0.0  0.0  # for region 4
  4.260203  3.832378281993661  0.0  0.0  # for region 5
  3.832378281993661  3.587595637235583  0.0  0.0  # for region 6
  3.587595637235583  3.304565704234055  0.0  0.0  # for region 7
  3.304565704234055  2.956515381218663  0.0  0.0  # for region 8
  2.956515381218663  2.577291  0.0  0.0  # for region 9
  2.47905  1.8932407680507608  0.0  0.0  # for region 10
  1.8932407680507608  1.6293344791709576  0.0  0.0  # for region 11
