# Supplementary material for: Efficient Synthesis and Anti-Tubercular Activity of a Series of Spirocycles: An Exercise in Open Science
Source: PLoS One. 2014 Dec 10;9(12):e111782. doi: 10.1371/journal.pone.0111782 (PMC4262224; doi:10.1371/journal.pone.0111782)
Supplement: Dataset S1 — Variable Temperature NMR Data for Compound 16. (ZIP) [file pone.0111782.s043.zip › KAB112-1_cold/4/shimvalues]

# Thu Aug 28 09:22:05 2014
#$$PROBEID=1
#$$PROBEINFO=5 mm PABBO BB-1H/D Z-GRD Z119470/0008
#$$PICSINFO=Z119470_0008_01.par
#$$SHIMID=292722
#
# Active Shim Gradients
#
Z           		422             
Z2          		-2591           
Z3          		-10190          
Z4          		-2503           
Z5          		1285            
Z6          		-737            
Z7          		-8197           
Z8          		6688            
X           		2180            
XZ          		4661            
XZ2         		3835            
XZ3         		-927            
XZ4         		67              
XZ5         		-7337           
Y           		-5322           
YZ          		5505            
YZ2         		7903            
YZ3         		1236            
YZ4         		753             
YZ5         		-2330           
XY          		-9021           
XYZ         		6766            
XYZ2        		8133            
XYZ3        		-635            
XYZ4        		2512            
XYZ5        		-3060           
(X2-Y2)     		-22452          
(X2-Y2)Z    		-7657           
(X2-Y2)Z2   		-1217           
(X2-Y2)Z3   		3187            
(X2-Y2)Z4   		240             
(X2-Y2)Z5   		-14895          
X3          		11716           
X3Z         		-3152           
Y3          		4270            
Y3Z         		-4610           
#
# Lock Parameter
#
FIELD		7915.455
LOCKPHASE		357.100 
LOCKPOWER		-30.000 
LOCKGAIN		133.800 
LOCKDC		-37.300 
LOCKSHIFT		7.240   
LOOPGAIN		-12.000 
LOOPTIME		0.400   
LOOPFILTER		100.000 
#
IEEE64_VERSION_CODE 1
#
# Shim currents 
#
SHIM_SETTING [1 ]  -2045.78164592  
SHIM_SETTING [2 ]  -6191.63215715  
SHIM_SETTING [3 ]  -4248.77246106  
SHIM_SETTING [4 ]  9414.20610718   
SHIM_SETTING [5 ]  -2651.96510133  
SHIM_SETTING [6 ]  -5586.39909388  
SHIM_SETTING [7 ]  -10567.80561000 
SHIM_SETTING [8 ]  13635.90251622  
SHIM_SETTING [9 ]  -4290.65379352  
SHIM_SETTING [10]  4383.74112393   
SHIM_SETTING [11]  2600.00000000   
SHIM_SETTING [12]  8880.00000000   
SHIM_SETTING [13]  -340.00000000   
SHIM_SETTING [14]  7210.98000000   
SHIM_SETTING [15]  7120.62750251   
SHIM_SETTING [16]  4568.27930820   
SHIM_SETTING [17]  1157.12180478   
SHIM_SETTING [18]  -1884.12016954  
SHIM_SETTING [19]  -7248.77144159  
SHIM_SETTING [20]  7084.22708017   
SHIM_SETTING [21]  -25323.41296348 
SHIM_SETTING [22]  -5938.10846488  
SHIM_SETTING [23]  -34199.80487705 
SHIM_SETTING [24]  -9401.78874291  
SHIM_SETTING [25]  -21712.29061261 
SHIM_SETTING [26]  5126.09718251   
SHIM_SETTING [27]  4153.54000000   
SHIM_SETTING [28]  9358.57147334   
SHIM_SETTING [29]  -6019.99386605  
SHIM_SETTING [30]  -1654.13890215  
SHIM_SETTING [31]  -10291.66263739 
SHIM_SETTING [32]  -2269.12018349  
SHIM_SETTING [33]  8858.03606553   
SHIM_SETTING [34]  -1932.19294487  
SHIM_SETTING [35]  -13342.17426649 
SHIM_SETTING [36]  -21635.33671925 
SHIM_SETTING [37]  -3856.71721435  
SHIM_SETTING [38]  -4819.38869378  
SHIM_SETTING [39]  -12052.34423844 
SHIM_SETTING [40]  2600.00000000   
