# Supplementary material for: Efficient Synthesis and Anti-Tubercular Activity of a Series of Spirocycles: An Exercise in Open Science
Source: PLoS One. 2014 Dec 10;9(12):e111782. doi: 10.1371/journal.pone.0111782 (PMC4262224; doi:10.1371/journal.pone.0111782)
Supplement: Dataset S1 — Variable Temperature NMR Data for Compound 16. (ZIP) [file pone.0111782.s043.zip › KAB112-1_cold/5/cpdprg2]

1 pcpd*3:180
  pcpd*4:0
  pcpd*2:180
  pcpd*3:0
  pcpd  :180
  pcpd*2:0
  pcpd*4:180
  pcpd*2:0
  pcpd*3:180
2 pcpd*3:0
  pcpd*4:180
  pcpd*2:0
  pcpd*3:180
  pcpd  :0
  pcpd*2:180
  pcpd*4:0
  pcpd*2:180
  pcpd*3:0
  lo to 2 times 2
3 pcpd*3:180
  pcpd*4:0
  pcpd*2:180
  pcpd*3:0
  pcpd  :180
  pcpd*2:0
  pcpd*4:180
  pcpd*2:0
  pcpd*3:180
  jump to 1
