# Supplementary material for: Efficient Synthesis and Anti-Tubercular Activity of a Series of Spirocycles: An Exercise in Open Science
Source: PLoS One. 2014 Dec 10;9(12):e111782. doi: 10.1371/journal.pone.0111782 (PMC4262224; doi:10.1371/journal.pone.0111782)
Supplement: Dataset S1 — Variable Temperature NMR Data for Compound 16. (ZIP) [file pone.0111782.s043.zip › KAB112-1_cold/5/pdata/1/auditp.txt]

##TITLE= Audit trail, TOPSPIN		Version 3.2
##JCAMPDX= 5.01
##ORIGIN= Bruker BioSpin GmbH
##OWNER= kbad2052
$$ C:\NMRDATA\TODD\kbad2052/KAB112-1_cold/5/pdata/1/auditp.txt
##AUDIT TRAIL=  $$ (NUMBER, WHEN, WHO, WHERE, PROCESS, VERSION, WHAT)
(   1,<2014-08-28 09:26:13.263 +1000>,<NMR\kbad2052>,<NMR500>,<go>,<TOPSPIN 3.2>,
      <acquisition in progress>)
(   2,<2014-08-28 09:36:53.198 +1000>,<NMR\kbad2052>,<NMR500>,<proc1d>,<TOPSPIN 3.2>,
      <Start of raw data processing
       efp LB = 1 FT_mod = 6 PKNL = 1 PHC0 = 242.2744 PHC1 = -30.89404 SI = 64K 
       data hash MD5: 64K
       1C 8D C9 C5 3B 60 CE A7 46 F1 04 F0 A5 81 E5 BE>)
##END=

$$ hash MD5
$$ A6 ED BC F6 21 B4 69 61 03 D4 7B 61 87 9D 5B 91
