# Supplementary material for: Efficient Synthesis and Anti-Tubercular Activity of a Series of Spirocycles: An Exercise in Open Science
Source: PLoS One. 2014 Dec 10;9(12):e111782. doi: 10.1371/journal.pone.0111782 (PMC4262224; doi:10.1371/journal.pone.0111782)
Supplement: Dataset S1 — Variable Temperature NMR Data for Compound 16. (ZIP) [file pone.0111782.s043.zip › KAB112-1_cold/5/pdata/1/intrng]

P 0
128.953177   128.361001
127.387424   127.002676
77.724927   76.824954
