# Supplementary material for: Efficient Synthesis and Anti-Tubercular Activity of a Series of Spirocycles: An Exercise in Open Science
Source: PLoS One. 2014 Dec 10;9(12):e111782. doi: 10.1371/journal.pone.0111782 (PMC4262224; doi:10.1371/journal.pone.0111782)
Supplement: Dataset S1 — Variable Temperature NMR Data for Compound 16. (ZIP) [file pone.0111782.s043.zip › KAB112-1_cold/5/shimvalues]

# Thu Aug 28 09:32:50 2014
#$$PROBEID=1
#$$PROBEINFO=5 mm PABBO BB-1H/D Z-GRD Z119470/0008
#$$PICSINFO=Z119470_0008_01.par
#$$SHIMID=292722
#
# Active Shim Gradients
#
Z           		419             
Z2          		-2591           
Z3          		-10190          
Z4          		-2503           
Z5          		1285            
Z6          		-737            
Z7          		-8197           
Z8          		6688            
X           		2179            
XZ          		4656            
XZ2         		3805            
XZ3         		-847            
XZ4         		167             
XZ5         		-7287           
Y           		-5319           
YZ          		5480            
YZ2         		7863            
YZ3         		1156            
YZ4         		753             
YZ5         		-2380           
XY          		-9011           
XYZ         		6766            
XYZ2        		8233            
XYZ3        		-685            
XYZ4        		2362            
XYZ5        		-2910           
(X2-Y2)     		-22352          
(X2-Y2)Z    		-7657           
(X2-Y2)Z2   		-1137           
(X2-Y2)Z3   		3037            
(X2-Y2)Z4   		-10             
(X2-Y2)Z5   		-14595          
X3          		11516           
X3Z         		-2952           
Y3          		4220            
Y3Z         		-4310           
#
# Lock Parameter
#
FIELD		7915.407
LOCKPHASE		357.100 
LOCKPOWER		-30.000 
LOCKGAIN		133.800 
LOCKDC		-37.300 
LOCKSHIFT		7.240   
LOOPGAIN		-12.000 
LOOPTIME		0.400   
LOOPFILTER		100.000 
#
IEEE64_VERSION_CODE 1
#
# Shim currents 
#
SHIM_SETTING [1 ]  -2047.23664592  
SHIM_SETTING [2 ]  -6191.63215715  
SHIM_SETTING [3 ]  -4248.94660630  
SHIM_SETTING [4 ]  9414.20610718   
SHIM_SETTING [5 ]  -2652.16808669  
SHIM_SETTING [6 ]  -5586.19610852  
SHIM_SETTING [7 ]  -10567.73801066 
SHIM_SETTING [8 ]  13635.83491688  
SHIM_SETTING [9 ]  -4290.54090406  
SHIM_SETTING [10]  4383.62823447   
SHIM_SETTING [11]  2600.00000000   
SHIM_SETTING [12]  8530.00000000   
SHIM_SETTING [13]  -90.00000000    
SHIM_SETTING [14]  7016.98000000   
SHIM_SETTING [15]  7235.22536214   
SHIM_SETTING [16]  4513.49715715   
SHIM_SETTING [17]  1004.26867977   
SHIM_SETTING [18]  -1894.52129499  
SHIM_SETTING [19]  -7057.49395912  
SHIM_SETTING [20]  7064.19899102   
SHIM_SETTING [21]  -25317.14667625 
SHIM_SETTING [22]  -5887.07079660  
SHIM_SETTING [23]  -33713.11422664 
SHIM_SETTING [24]  -9305.64660472  
SHIM_SETTING [25]  -21723.97944853 
SHIM_SETTING [26]  4814.40834659   
SHIM_SETTING [27]  4153.54000000   
SHIM_SETTING [28]  9216.59070194   
SHIM_SETTING [29]  -6050.09987769  
SHIM_SETTING [30]  -1884.24491379  
SHIM_SETTING [31]  -10212.43331342 
SHIM_SETTING [32]  -2181.72094421  
SHIM_SETTING [33]  8902.15400440   
SHIM_SETTING [34]  -1902.62279588  
SHIM_SETTING [35]  -13173.57404089 
SHIM_SETTING [36]  -21630.39595911 
SHIM_SETTING [37]  -3735.21245572  
SHIM_SETTING [38]  -4919.81778933  
SHIM_SETTING [39]  -12086.82781287 
SHIM_SETTING [40]  2600.00000000   
