# Supplementary material for: Efficient Synthesis and Anti-Tubercular Activity of a Series of Spirocycles: An Exercise in Open Science
Source: PLoS One. 2014 Dec 10;9(12):e111782. doi: 10.1371/journal.pone.0111782 (PMC4262224; doi:10.1371/journal.pone.0111782)
Supplement: Dataset S1 — Variable Temperature NMR Data for Compound 16. (ZIP) [file pone.0111782.s043.zip › KAB112-1_cold/6/pdata/1/auditp.txt]

##TITLE= Audit trail, TOPSPIN		Version 3.2
##JCAMPDX= 5.01
##ORIGIN= Bruker BioSpin GmbH
##OWNER= kbad2052
$$ C:\NMRDATA\TODD\kbad2052/KAB112-1_cold/6/pdata/1/auditp.txt
##AUDIT TRAIL=  $$ (NUMBER, WHEN, WHO, WHERE, PROCESS, VERSION, WHAT)
(   1,<2014-08-28 09:57:24.518 +1000>,<NMR\kbad2052>,<NMR500>,<go>,<TOPSPIN 3.2>,
      <created by zg
	started at 2014-08-28 09:57:18.418 +1000,
	POWCHK enabled, PULCHK disabled,
       configuration hash MD5:
       1F D6 6A 52 E0 12 20 65 C8 C3 10 81 F6 E2 BF E7
       data hash MD5: 64K
       54 C9 71 97 95 74 49 26 11 8B C1 11 4B 32 18 52>)
(   2,<2014-08-28 09:57:31.038 +1000>,<NMR\kbad2052>,<NMR500>,<proc1d>,<TOPSPIN 3.2>,
      <Start of raw data processing
       fp FT_mod = 6 PKNL = 1 PHC0 = 182.081 PHC1 = -23.55811 SI = 32K 
       data hash MD5: 32K
       E9 69 EB DD 7B 33 97 6D B6 E7 9A DA A6 B4 31 07>)
(   3,<2014-08-28 09:57:33.727 +1000>,<NMR\kbad2052>,<NMR500>,<proc1d>,<TOPSPIN 3.2>,
      <apk 
       data hash MD5: 32K
       B2 6B A0 B1 C3 4B 51 08 94 36 FA 3D 4E FD 9E 19>)
(   4,<2014-08-28 09:57:34.315 +1000>,<NMR\kbad2052>,<NMR500>,<proc1d>,<TOPSPIN 3.2>,
      <abs ABSG = 5 
       data hash MD5: 32K
       09 82 A1 7A 53 7D E3 1B A0 3A DD D7 CC 9D 91 62>)
##END=

$$ hash MD5
$$ AE A4 E7 4E 21 AC 46 34 01 B5 DD E4 B0 00 D8 A8
