# Supplementary material for: Efficient Synthesis and Anti-Tubercular Activity of a Series of Spirocycles: An Exercise in Open Science
Source: PLoS One. 2014 Dec 10;9(12):e111782. doi: 10.1371/journal.pone.0111782 (PMC4262224; doi:10.1371/journal.pone.0111782)
Supplement: Dataset S1 — Variable Temperature NMR Data for Compound 16. (ZIP) [file pone.0111782.s043.zip › KAB112-1_cold/6/pdata/1/intrng]

P 0
7.726264   7.196006
7.195396   6.937284
6.917758   6.604119
4.827237   4.483699
4.137109   3.789909
3.789299   3.330434
3.329824   2.999710
2.999099   2.601864
2.458468   2.144219
2.143609   0.993395
0.992785   0.629720
