# Supplementary material for: Efficient Synthesis and Anti-Tubercular Activity of a Series of Spirocycles: An Exercise in Open Science
Source: PLoS One. 2014 Dec 10;9(12):e111782. doi: 10.1371/journal.pone.0111782 (PMC4262224; doi:10.1371/journal.pone.0111782)
Supplement: Dataset S1 — Variable Temperature NMR Data for Compound 16. (ZIP) [file pone.0111782.s043.zip › KAB112-1_cold/6/shimvalues]

# Thu Aug 28 09:57:25 2014
#$$PROBEID=1
#$$PROBEINFO=5 mm PABBO BB-1H/D Z-GRD Z119470/0008
#$$PICSINFO=Z119470_0008_01.par
#$$SHIMID=292722
#
# Active Shim Gradients
#
Z           		358             
Z2          		-2664           
Z3          		-10157          
Z4          		-2501           
Z5          		1216            
Z6          		-737            
Z7          		-8197           
Z8          		6688            
X           		2181            
XZ          		4646            
XZ2         		3765            
XZ3         		-767            
XZ4         		267             
XZ5         		-7437           
Y           		-5319           
YZ          		5450            
YZ2         		7823            
YZ3         		1116            
YZ4         		503             
YZ5         		-2130           
XY          		-9011           
XYZ         		6726            
XYZ2        		8133            
XYZ3        		-335            
XYZ4        		2662            
XYZ5        		-2710           
(X2-Y2)     		-22392          
(X2-Y2)Z    		-7757           
(X2-Y2)Z2   		-1177           
(X2-Y2)Z3   		2887            
(X2-Y2)Z4   		240             
(X2-Y2)Z5   		-14895          
X3          		11316           
X3Z         		-2452           
Y3          		4470            
Y3Z         		-4210           
#
# Lock Parameter
#
FIELD		7912.021
LOCKPHASE		357.100 
LOCKPOWER		-30.000 
LOCKGAIN		133.800 
LOCKDC		-37.300 
LOCKSHIFT		7.240   
LOOPGAIN		-12.000 
LOOPTIME		0.400   
LOOPFILTER		100.000 
#
IEEE64_VERSION_CODE 1
#
# Shim currents 
#
SHIM_SETTING [1 ]  -2077.12821392  
SHIM_SETTING [2 ]  -6264.99996570  
SHIM_SETTING [3 ]  -4279.19179803  
SHIM_SETTING [4 ]  9413.04380585   
SHIM_SETTING [5 ]  -2721.06519172  
SHIM_SETTING [6 ]  -5516.40276623  
SHIM_SETTING [7 ]  -10629.90867222 
SHIM_SETTING [8 ]  13639.60454006  
SHIM_SETTING [9 ]  -4318.46339833  
SHIM_SETTING [10]  4379.46562864   
SHIM_SETTING [11]  2600.00000000   
SHIM_SETTING [12]  8680.00000000   
SHIM_SETTING [13]  260.00000000    
SHIM_SETTING [14]  6677.48000000   
SHIM_SETTING [15]  7268.11330401   
SHIM_SETTING [16]  4525.84339173   
SHIM_SETTING [17]  813.80255332    
SHIM_SETTING [18]  -1848.39416916  
SHIM_SETTING [19]  -7062.64300869  
SHIM_SETTING [20]  7249.51575025   
SHIM_SETTING [21]  -25566.19727466 
SHIM_SETTING [22]  -5537.69101116  
SHIM_SETTING [23]  -34049.89948475 
SHIM_SETTING [24]  -9490.27774091  
SHIM_SETTING [25]  -22021.57908908 
SHIM_SETTING [26]  5461.50491092   
SHIM_SETTING [27]  4299.04000000   
SHIM_SETTING [28]  9045.16970218   
SHIM_SETTING [29]  -5267.03060156  
SHIM_SETTING [30]  -2183.29715571  
SHIM_SETTING [31]  -9855.12773774  
SHIM_SETTING [32]  -2394.35460579  
SHIM_SETTING [33]  9218.88230363   
SHIM_SETTING [34]  -2140.84955664  
SHIM_SETTING [35]  -13582.89143180 
SHIM_SETTING [36]  -21674.61955395 
SHIM_SETTING [37]  -4131.92163069  
SHIM_SETTING [38]  -4883.69372289  
SHIM_SETTING [39]  -11892.47238917 
SHIM_SETTING [40]  2600.00000000   
