# Supplementary material for: Efficient Synthesis and Anti-Tubercular Activity of a Series of Spirocycles: An Exercise in Open Science
Source: PLoS One. 2014 Dec 10;9(12):e111782. doi: 10.1371/journal.pone.0111782 (PMC4262224; doi:10.1371/journal.pone.0111782)
Supplement: Dataset S1 — Variable Temperature NMR Data for Compound 16. (ZIP) [file pone.0111782.s043.zip › KAB112-1_cold/7/pdata/1/auditp.txt]

##TITLE= Audit trail, TOPSPIN		Version 3.2
##JCAMPDX= 5.01
##ORIGIN= Bruker BioSpin GmbH
##OWNER= kbad2052
$$ C:\NMRDATA\TODD\kbad2052/KAB112-1_cold/7/pdata/1/auditp.txt
##AUDIT TRAIL=  $$ (NUMBER, WHEN, WHO, WHERE, PROCESS, VERSION, WHAT)
(   1,<2014-08-28 10:24:50.097 +1000>,<NMR\kbad2052>,<NMR500>,<go>,<TOPSPIN 3.2>,
      <created by zg
	started at 2014-08-28 10:24:43.885 +1000,
	POWCHK enabled, PULCHK disabled,
       configuration hash MD5:
       1F D6 6A 52 E0 12 20 65 C8 C3 10 81 F6 E2 BF E7
       data hash MD5: 64K
       3A 38 14 42 34 72 C1 A8 24 84 3B F9 6C A1 7D 6E>)
(   2,<2014-08-28 10:24:57.159 +1000>,<NMR\kbad2052>,<NMR500>,<proc1d>,<TOPSPIN 3.2>,
      <Start of raw data processing
       fp FT_mod = 6 PKNL = 1 PHC0 = 209.9536 PHC1 = -45.50101 SI = 32K 
       data hash MD5: 32K
       E0 19 F8 65 B5 38 F4 42 4F D0 B0 47 24 3F AE C5>)
(   3,<2014-08-28 10:24:58.318 +1000>,<NMR\kbad2052>,<NMR500>,<proc1d>,<TOPSPIN 3.2>,
      <apk 
       data hash MD5: 32K
       B4 21 31 02 1D 1E B6 6E 8C 01 F8 DD 7A A1 D3 94>)
(   4,<2014-08-28 10:24:59.075 +1000>,<NMR\kbad2052>,<NMR500>,<proc1d>,<TOPSPIN 3.2>,
      <abs ABSG = 5 
       data hash MD5: 32K
       6D E3 39 39 43 5F C2 FD C7 B7 C0 18 D2 CE 9B B4>)
##END=

$$ hash MD5
$$ E8 DF 0D A1 8C 4F 87 8A E9 19 47 2D 24 E1 84 67
