# Supplementary material for: Efficient Synthesis and Anti-Tubercular Activity of a Series of Spirocycles: An Exercise in Open Science
Source: PLoS One. 2014 Dec 10;9(12):e111782. doi: 10.1371/journal.pone.0111782 (PMC4262224; doi:10.1371/journal.pone.0111782)
Supplement: Dataset S1 — Variable Temperature NMR Data for Compound 16. (ZIP) [file pone.0111782.s043.zip › KAB112-1_cold/7/pdata/1/intrng]

P 0
7.742129   7.203939
7.203328   6.979998
6.922029   6.624255
4.841882   4.500784
4.139550   3.800893
3.800283   3.331654
3.331044   3.009473
3.008862   2.600643
2.418806   2.131405
2.130795   0.629110
