# Supplementary material for: Efficient Synthesis and Anti-Tubercular Activity of a Series of Spirocycles: An Exercise in Open Science
Source: PLoS One. 2014 Dec 10;9(12):e111782. doi: 10.1371/journal.pone.0111782 (PMC4262224; doi:10.1371/journal.pone.0111782)
Supplement: Dataset S1 — Variable Temperature NMR Data for Compound 16. (ZIP) [file pone.0111782.s043.zip › KAB112-1_cold/7/pdata/1/outd]

##TITLE= Parameter file, TOPSPIN		Version 3.2
##JCAMPDX= 5.0
##DATATYPE= Parameter Values
##NPOINTS= 1	$$ modification sequence number
##ORIGIN= Bruker BioSpin GmbH
##OWNER= kbad2052
$$ 2014-08-28 09:58:22.279 +1000  NMR\kbad2052@NMR500
$$ C:\NMRDATA\TODD\kbad2052/KAB112-1_cold/7/pdata/1/outd
$$ process C:\Bruker\TopSpin3.2\prog\au\bin\iexpno.exe
##$CURPLOT= <nmrprnt01>
##$CURPRIN= <$HP Color LaserJet 2605dn_2605dtn PCL 6>
##$DFORMAT= <normdp>
##$LAYOUT= <+/nmr1h.xwp>
##$LFORMAT= <normlp>
##$PFORMAT= <normpl>
##END=
