# Supplementary material for: Efficient Synthesis and Anti-Tubercular Activity of a Series of Spirocycles: An Exercise in Open Science
Source: PLoS One. 2014 Dec 10;9(12):e111782. doi: 10.1371/journal.pone.0111782 (PMC4262224; doi:10.1371/journal.pone.0111782)
Supplement: Dataset S1 — Variable Temperature NMR Data for Compound 16. (ZIP) [file pone.0111782.s043.zip › KAB112-1_cold/7/shimvalues]

# Thu Aug 28 10:24:50 2014
#$$PROBEID=1
#$$PROBEINFO=5 mm PABBO BB-1H/D Z-GRD Z119470/0008
#$$PICSINFO=Z119470_0008_01.par
#$$SHIMID=292722
#
# Active Shim Gradients
#
Z           		314             
Z2          		-2723           
Z3          		-10160          
Z4          		-2469           
Z5          		1256            
Z6          		-737            
Z7          		-8197           
Z8          		6688            
X           		2180            
XZ          		4651            
XZ2         		3765            
XZ3         		-647            
XZ4         		-33             
XZ5         		-7337           
Y           		-5319           
YZ          		5450            
YZ2         		7803            
YZ3         		1116            
YZ4         		103             
YZ5         		-1930           
XY          		-8911           
XYZ         		6646            
XYZ2        		8233            
XYZ3        		-735            
XYZ4        		2412            
XYZ5        		-2960           
(X2-Y2)     		-22352          
(X2-Y2)Z    		-7957           
(X2-Y2)Z2   		-1097           
(X2-Y2)Z3   		2787            
(X2-Y2)Z4   		240             
(X2-Y2)Z5   		-14895          
X3          		11316           
X3Z         		-2152           
Y3          		4570            
Y3Z         		-4510           
#
# Lock Parameter
#
FIELD		7910.566
LOCKPHASE		357.100 
LOCKPOWER		-30.000 
LOCKGAIN		133.800 
LOCKDC		-37.300 
LOCKSHIFT		7.240   
LOOPGAIN		-12.000 
LOOPTIME		0.400   
LOOPFILTER		100.000 
#
IEEE64_VERSION_CODE 1
#
# Shim currents 
#
SHIM_SETTING [1 ]  -2096.20647490  
SHIM_SETTING [2 ]  -6319.16533106  
SHIM_SETTING [3 ]  -4250.43865034  
SHIM_SETTING [4 ]  9390.49660857   
SHIM_SETTING [5 ]  -2675.36803781  
SHIM_SETTING [6 ]  -5543.34262169  
SHIM_SETTING [7 ]  -10595.00356875 
SHIM_SETTING [8 ]  13617.79465843  
SHIM_SETTING [9 ]  -4306.40296680  
SHIM_SETTING [10]  4363.43913358   
SHIM_SETTING [11]  2600.00000000   
SHIM_SETTING [12]  9080.00000000   
SHIM_SETTING [13]  60.00000000     
SHIM_SETTING [14]  6531.98000000   
SHIM_SETTING [15]  7232.98983120   
SHIM_SETTING [16]  4194.29511498   
SHIM_SETTING [17]  1017.53532905   
SHIM_SETTING [18]  -1454.12694489  
SHIM_SETTING [19]  -7108.36275950  
SHIM_SETTING [20]  6832.40919094   
SHIM_SETTING [21]  -25734.18652130 
SHIM_SETTING [22]  -5157.94633616  
SHIM_SETTING [23]  -34146.23660672 
SHIM_SETTING [24]  -9431.10783034  
SHIM_SETTING [25]  -22171.44993193 
SHIM_SETTING [26]  5601.02647783   
SHIM_SETTING [27]  4444.54000000   
SHIM_SETTING [28]  8851.34512481   
SHIM_SETTING [29]  -6101.80331517  
SHIM_SETTING [30]  -1682.31290541  
SHIM_SETTING [31]  -9397.53678664  
SHIM_SETTING [32]  -2727.01748656  
SHIM_SETTING [33]  8818.38747920   
SHIM_SETTING [34]  -1643.05077670  
SHIM_SETTING [35]  -13193.28742281 
SHIM_SETTING [36]  -21510.68257719 
SHIM_SETTING [37]  -4633.76279897  
SHIM_SETTING [38]  -4985.53489116  
SHIM_SETTING [39]  -11524.23284059 
SHIM_SETTING [40]  2600.00000000   
