# Supplementary material for: Efficient Synthesis and Anti-Tubercular Activity of a Series of Spirocycles: An Exercise in Open Science
Source: PLoS One. 2014 Dec 10;9(12):e111782. doi: 10.1371/journal.pone.0111782 (PMC4262224; doi:10.1371/journal.pone.0111782)
Supplement: Dataset S1 — Variable Temperature NMR Data for Compound 16. (ZIP) [file pone.0111782.s043.zip › NMR300 KAB112-1/1/pdata/1/auditp.txt]

##TITLE= Audit trail, TOPSPIN		Version 3.0
##JCAMPDX= 5.01
##ORIGIN= Bruker BioSpin GmbH
##OWNER= kbad2052
$$ C:\NMRDATA\TODD\kbad2052/KAB112-1/1/pdata/1/auditp.txt
##AUDIT TRAIL=  $$ (NUMBER, WHEN, WHO, WHERE, PROCESS, VERSION, WHAT)
(   1,<2014-08-25 13:08:35.917 +1000>,<NMR\kbad2052>,<NMR300>,<go>,<TOPSPIN 3.0>,
      <created by zg
	started at 2014-08-25 13:07:54.953 +1000,
	POWCHK disabled, PULCHK disabled,
       configuration hash MD5:
       FB 67 18 A0 8B 75 69 BE 65 EC 10 E5 D4 9E 5F 82
       data hash MD5: 32K
       AD B1 B6 06 6B 93 4B 00 F6 19 D6 A2 19 6A C6 21>)
(   2,<2014-08-25 13:08:43.517 +1000>,<NMR\kbad2052>,<NMR300>,<proc1d>,<TOPSPIN 3.0>,
      <Start of raw data processing
       ef LB = 0.3 FT_mod = 6 PKNL = 1 SI = 32K 
       data hash MD5: 32K
       BA 96 A9 29 E4 C3 4A E9 6C E9 C8 68 54 AD 55 DB>)
(   3,<2014-08-25 13:08:43.654 +1000>,<NMR\kbad2052>,<NMR300>,<proc1d>,<TOPSPIN 3.0>,
      <apk 
       data hash MD5: 32K
       A0 D4 C0 88 5B 71 63 EB 8A 91 56 96 FE EE 21 FD>)
(   4,<2014-08-25 13:08:43.698 +1000>,<NMR\kbad2052>,<NMR300>,<proc1d>,<TOPSPIN 3.0>,
      <abs ABSG = 5 
       data hash MD5: 32K
       6D 1C A5 E2 C4 8D 71 3E A9 15 22 AF 80 16 14 FC>)
##END=

$$ hash MD5
$$ 44 A3 70 29 44 FF 5A 7F 80 72 12 4D A9 BB 8F F5
