# Supplementary material for: Efficient Synthesis and Anti-Tubercular Activity of a Series of Spirocycles: An Exercise in Open Science
Source: PLoS One. 2014 Dec 10;9(12):e111782. doi: 10.1371/journal.pone.0111782 (PMC4262224; doi:10.1371/journal.pone.0111782)
Supplement: Dataset S1 — Variable Temperature NMR Data for Compound 16. (ZIP) [file pone.0111782.s043.zip › NMR300 KAB112-1/2/audita.txt]

##TITLE= Audit trail, TOPSPIN		Version 3.0
##JCAMPDX= 5.01
##ORIGIN= Bruker BioSpin GmbH
##OWNER= kbad2052
$$ C:\NMRDATA\TODD\kbad2052/KAB112-1/2/audita.txt
##AUDIT TRAIL=  $$ (NUMBER, WHEN, WHO, WHERE, PROCESS, VERSION, WHAT)
(   1,<2014-08-25 14:02:43.070 +1000>,<NMR\kbad2052>,<NMR300>,<go>,<TOPSPIN 3.0>,
      <created by zg
	started at 2014-08-25 14:02:02.020 +1000,
	POWCHK disabled, PULCHK disabled,
       configuration hash MD5:
       FB 67 18 A0 8B 75 69 BE 65 EC 10 E5 D4 9E 5F 82
       data hash MD5: 32K
       BB E8 BE F5 5A 86 4D 7C 33 03 B3 CF C9 ED 7F 5E>)
##END=

$$ hash MD5
$$ 9E 83 32 F5 AD CF 93 C1 1E FB 1C 0D 25 B9 1B AE
