# Supplementary material for: Efficient Synthesis and Anti-Tubercular Activity of a Series of Spirocycles: An Exercise in Open Science
Source: PLoS One. 2014 Dec 10;9(12):e111782. doi: 10.1371/journal.pone.0111782 (PMC4262224; doi:10.1371/journal.pone.0111782)
Supplement: Dataset S1 — Variable Temperature NMR Data for Compound 16. (ZIP) [file pone.0111782.s043.zip › NMR300 KAB112-1/2/pdata/1/assocs]

##TITLE= Parameter file, TOPSPIN		Version 3.0
##JCAMPDX= 5.0
##DATATYPE= Parameter Values
##NPOINTS= 1	$$ modification sequence number
##ORIGIN= Bruker BioSpin GmbH
##OWNER= kbad2052
$$ 2014-08-25 14:15:10.591 +1000  NMR\kbad2052@NMR300
$$ C:/NMRDATA/TODD/kbad2052/KAB112-1/2/pdata/1/assocs
$$ process C:\Bruker\TopSpin3.0\prog\mod\dataserver.exe
##$MULTDISP= <X:/nmr500/data/kbad2052/nmr/KAB116-1/1/pdata/1>
##END=
