# Supplementary material for: Efficient Synthesis and Anti-Tubercular Activity of a Series of Spirocycles: An Exercise in Open Science
Source: PLoS One. 2014 Dec 10;9(12):e111782. doi: 10.1371/journal.pone.0111782 (PMC4262224; doi:10.1371/journal.pone.0111782)
Supplement: Dataset S1 — Variable Temperature NMR Data for Compound 16. (ZIP) [file pone.0111782.s043.zip › NMR300 KAB112-1/2/pdata/1/auditp.txt]

##TITLE= Audit trail, TOPSPIN		Version 3.0
##JCAMPDX= 5.01
##ORIGIN= Bruker BioSpin GmbH
##OWNER= kbad2052
$$ C:\NMRDATA\TODD\kbad2052/KAB112-1/2/pdata/1/auditp.txt
##AUDIT TRAIL=  $$ (NUMBER, WHEN, WHO, WHERE, PROCESS, VERSION, WHAT)
(   1,<2014-08-25 14:02:43.070 +1000>,<NMR\kbad2052>,<NMR300>,<go>,<TOPSPIN 3.0>,
      <created by zg
	started at 2014-08-25 14:02:02.020 +1000,
	POWCHK disabled, PULCHK disabled,
       configuration hash MD5:
       FB 67 18 A0 8B 75 69 BE 65 EC 10 E5 D4 9E 5F 82
       data hash MD5: 32K
       BB E8 BE F5 5A 86 4D 7C 33 03 B3 CF C9 ED 7F 5E>)
(   2,<2014-08-25 14:02:50.113 +1000>,<NMR\kbad2052>,<NMR300>,<proc1d>,<TOPSPIN 3.0>,
      <Start of raw data processing
       ef LB = 0.3 FT_mod = 6 PKNL = 1 SI = 32K 
       data hash MD5: 32K
       3A DE 72 BD C1 FC E3 3E D0 91 22 6A F0 66 A9 93>)
(   3,<2014-08-25 14:02:50.254 +1000>,<NMR\kbad2052>,<NMR300>,<proc1d>,<TOPSPIN 3.0>,
      <apk 
       data hash MD5: 32K
       F9 80 7C 63 FB 54 76 D7 41 06 3A 77 8F 3C 5D EB>)
(   4,<2014-08-25 14:02:50.296 +1000>,<NMR\kbad2052>,<NMR300>,<proc1d>,<TOPSPIN 3.0>,
      <abs ABSG = 5 
       data hash MD5: 32K
       DC 68 B4 D4 DD 45 2B 52 E8 7F B0 81 37 B3 01 7D>)
##END=

$$ hash MD5
$$ 0D 3E 72 DF 34 A1 CC C4 DA 9B C1 E4 A0 7E 8D 67
