# Supplementary material for: Efficient Synthesis and Anti-Tubercular Activity of a Series of Spirocycles: An Exercise in Open Science
Source: PLoS One. 2014 Dec 10;9(12):e111782. doi: 10.1371/journal.pone.0111782 (PMC4262224; doi:10.1371/journal.pone.0111782)
Supplement: Dataset S1 — Variable Temperature NMR Data for Compound 16. (ZIP) [file pone.0111782.s043.zip › NMR300 KAB112-1/2/pdata/1/intrng]

P 0
7.891589   7.586180
7.585570   7.225297
7.224687   6.964998
6.935737   6.627890
5.109377   4.764953
4.764344   2.989190
2.988580   2.624040
2.623430   2.088812
2.088202   1.050054
1.049444   0.704411
