# Supplementary material for: Efficient Synthesis and Anti-Tubercular Activity of a Series of Spirocycles: An Exercise in Open Science
Source: PLoS One. 2014 Dec 10;9(12):e111782. doi: 10.1371/journal.pone.0111782 (PMC4262224; doi:10.1371/journal.pone.0111782)
Supplement: Dataset S1 — Variable Temperature NMR Data for Compound 16. (ZIP) [file pone.0111782.s043.zip › NMR300 KAB112-1/2/plist.back]

<?xml version="1.0" encoding="UTF-8"?>
<!DOCTYPE plist PUBLIC "-//Apple//DTD PLIST 1.0//EN" "http://www.apple.com/DTDs/PropertyList-1.0.dtd">
<plist version="1.0">
<dict>
	<key>! content</key>
	<string>generic NMR spectrum</string>
	<key>! creator</key>
	<string>iNMR, software by Giuseppe Balacco</string>
	<key>! last use</key>
	<date>2014-08-26T00:53:11Z</date>
	<key>! read with version</key>
	<integer>141</integer>
	<key>! write with version</key>
	<integer>344</integer>
	<key>pages</key>
	<array>
		<dict>
			<key>color 1st rgb</key>
			<array>
				<integer>61166</integer>
				<integer>11565</integer>
				<integer>10537</integer>
			</array>
			<key>color 2nd rgb</key>
			<array>
				<integer>47802</integer>
				<integer>0</integer>
				<integer>0</integer>
			</array>
			<key>font name</key>
			<string>Helvetica</string>
			<key>font size</key>
			<integer>10</integer>
			<key>integral digits</key>
			<integer>2</integer>
			<key>integral normalization</key>
			<real>1</real>
			<key>page height</key>
			<integer>559</integer>
			<key>page width</key>
			<integer>783</integer>
			<key>scale unit</key>
			<string>ppm</string>
			<key>the insets</key>
			<array>
				<dict>
					<key>auxiliary scale</key>
					<real>63</real>
					<key>box origin xy size wh</key>
					<array>
						<real>3</real>
						<real>46.583333333333329</real>
						<real>777</real>
						<real>488</real>
					</array>
					<key>frequencies</key>
					<false/>
					<key>grid</key>
					<false/>
					<key>hor. proj. ampl.</key>
					<real>1</real>
					<key>integrals as curves</key>
					<false/>
					<key>integrals as values</key>
					<false/>
					<key>labels</key>
					<false/>
					<key>limits</key>
					<array>
						<dict>
							<key>f-index</key>
							<integer>1</integer>
							<key>ppm</key>
							<array>
								<real>0.0</real>
								<real>10</real>
							</array>
						</dict>
					</array>
					<key>main scale</key>
					<real>19</real>
					<key>negative levels</key>
					<integer>0</integer>
					<key>notes</key>
					<false/>
					<key>plot mode</key>
					<string>fast plot</string>
					<key>positive levels</key>
					<integer>0</integer>
					<key>ratio</key>
					<real>0.019999999552965164</real>
					<key>same mm per ppm</key>
					<false/>
					<key>threshold</key>
					<real>42.820938110351562</real>
					<key>vert. proj. ampl.</key>
					<real>1</real>
					<key>x axis</key>
					<true/>
					<key>y axis</key>
					<false/>
					<key>zeta</key>
					<real>15</real>
				</dict>
			</array>
		</dict>
	</array>
	<key>performed processing</key>
	<dict>
		<key>FFT</key>
		<array>
			<integer>1</integer>
		</array>
	</dict>
	<key>processing parameters</key>
	<array>
		<dict>
			<key>! Processing</key>
			<string>Fourier Transform</string>
			<key>! f-index</key>
			<integer>1</integer>
			<key>FT size</key>
			<integer>32768</integer>
			<key>Use Linear Prediction</key>
			<false/>
			<key>apply weights</key>
			<true/>
			<key>conjugate</key>
			<false/>
			<key>hypercomplex</key>
			<false/>
			<key>magnitude</key>
			<false/>
			<key>quadrature</key>
			<true/>
			<key>real FT</key>
			<false/>
			<key>subtract D.C.</key>
			<false/>
		</dict>
	</array>
	<key>spectroscopy</key>
	<dict>
		<key>NMR coordinates</key>
		<array>
			<dict>
				<key>FT preferences</key>
				<integer>3</integer>
				<key>atom</key>
				<string>H</string>
				<key>carrier (MHz)</key>
				<real>300.13180541992188</real>
				<key>f-index</key>
				<integer>1</integer>
				<key>isotope</key>
				<integer>1</integer>
				<key>lowest ppm value</key>
				<real>-4.0058960914611816</real>
				<key>no. of points</key>
				<integer>16384</integer>
				<key>phase correction</key>
				<array>
					<real>1.6293983459472656</real>
					<real>-0.50573492050170898</real>
				</array>
				<key>spectral width (ppm)</key>
				<real>19.975236892700195</real>
				<key>time shift (pts)</key>
				<real>-70.1875</real>
			</dict>
		</array>
		<key>block header</key>
		<integer>0</integer>
		<key>block size</key>
		<integer>1048576</integer>
		<key>header size</key>
		<integer>0</integer>
		<key>highest t-index</key>
		<integer>1</integer>
		<key>provenance</key>
		<string>Bruker</string>
		<key>raw data file</key>
		<string>fid</string>
		<key>type of numbers</key>
		<string>long</string>
		<key>x index</key>
		<integer>1</integer>
	</dict>
	<key>window state</key>
	<dict>
		<key>drawer</key>
		<false/>
		<key>free size</key>
		<false/>
		<key>optional title</key>
		<string></string>
		<key>page number</key>
		<integer>1</integer>
		<key>print info</key>
		<data>
		YnBsaXN0MDDUAQIDBAUGR0hYJHZlcnNpb25YJG9iamVjdHNZJGFyY2hpdmVy
		VCR0b3ASAAGGoK8QFgcIDyUmJygpKissLS4vMDEyMzQ7P0NVJG51bGzTCQoL
		DA0OXk5TUE1QYWdlRm9ybWF0ViRjbGFzc1xOU0F0dHJpYnV0ZXOAE4AVgALT
		EBEKEhskV05TLmtleXNaTlMub2JqZWN0c6gTFBUWFxgZGoADgASABYAGgAeA
		CIAJgAqoHB0eHyAcIiOAC4AMgA2ADoAPgAuAEIARgBJfEBZOU0hvcml6b250
		YWxseUNlbnRlcmVkXU5TUmlnaHRNYXJnaW5cTlNMZWZ0TWFyZ2luXxAVTlNI
		b3Jpem9uYWxQYWdpbmF0aW9uXxAUTlNWZXJ0aWNhbFBhZ2luYXRpb25fEBRO
		U1ZlcnRpY2FsbHlDZW50ZXJlZFtOU1RvcE1hcmdpbl5OU0JvdHRvbU1hcmdp
		bgkiQpAAACJCkAAAEAIQACJCtAAAIkK0AADSNTY3OFokY2xhc3NuYW1lWCRj
		bGFzc2VzXxATTlNNdXRhYmxlRGljdGlvbmFyeaM3OTpcTlNEaWN0aW9uYXJ5
		WE5TT2JqZWN00jwKPT5XTlMuZGF0YU8RHLE8P3htbCB2ZXJzaW9uPSIxLjAi
		IGVuY29kaW5nPSJVVEYtOCI/Pgo8IURPQ1RZUEUgcGxpc3QgUFVCTElDICIt
		Ly9BcHBsZS8vRFREIFBMSVNUIDEuMC8vRU4iICJodHRwOi8vd3d3LmFwcGxl
		LmNvbS9EVERzL1Byb3BlcnR5TGlzdC0xLjAuZHRkIj4KPHBsaXN0IHZlcnNp
		b249IjEuMCI+CjxkaWN0PgoJPGtleT5jb20uYXBwbGUucHJpbnQuUGFnZUZv
		cm1hdC5Gb3JtYXR0aW5nUHJpbnRlcjwva2V5PgoJPGRpY3Q+CgkJPGtleT5j
		b20uYXBwbGUucHJpbnQudGlja2V0LmNyZWF0b3I8L2tleT4KCQk8c3RyaW5n
		PmNvbS5hcHBsZS5qb2J0aWNrZXQ8L3N0cmluZz4KCQk8a2V5PmNvbS5hcHBs
		ZS5wcmludC50aWNrZXQuaXRlbUFycmF5PC9rZXk+CgkJPGFycmF5PgoJCQk8
		ZGljdD4KCQkJCTxrZXk+Y29tLmFwcGxlLnByaW50LlBhZ2VGb3JtYXQuRm9y
		bWF0dGluZ1ByaW50ZXI8L2tleT4KCQkJCTxzdHJpbmc+IDwvc3RyaW5nPgoJ
		CQkJPGtleT5jb20uYXBwbGUucHJpbnQudGlja2V0LnN0YXRlRmxhZzwva2V5
		PgoJCQkJPGludGVnZXI+MDwvaW50ZWdlcj4KCQkJPC9kaWN0PgoJCTwvYXJy
		YXk+Cgk8L2RpY3Q+Cgk8a2V5PmNvbS5hcHBsZS5wcmludC5QYWdlRm9ybWF0
		LlBNSG9yaXpvbnRhbFJlczwva2V5PgoJPGRpY3Q+CgkJPGtleT5jb20uYXBw
		bGUucHJpbnQudGlja2V0LmNyZWF0b3I8L2tleT4KCQk8c3RyaW5nPmNvbS5h
		cHBsZS5qb2J0aWNrZXQ8L3N0cmluZz4KCQk8a2V5PmNvbS5hcHBsZS5wcmlu
		dC50aWNrZXQuaXRlbUFycmF5PC9rZXk+CgkJPGFycmF5PgoJCQk8ZGljdD4K
		CQkJCTxrZXk+Y29tLmFwcGxlLnByaW50LlBhZ2VGb3JtYXQuUE1Ib3Jpem9u
		dGFsUmVzPC9rZXk+CgkJCQk8cmVhbD43MjwvcmVhbD4KCQkJCTxrZXk+Y29t
		LmFwcGxlLnByaW50LnRpY2tldC5zdGF0ZUZsYWc8L2tleT4KCQkJCTxpbnRl
		Z2VyPjA8L2ludGVnZXI+CgkJCTwvZGljdD4KCQk8L2FycmF5PgoJPC9kaWN0
		PgoJPGtleT5jb20uYXBwbGUucHJpbnQuUGFnZUZvcm1hdC5QTU9yaWVudGF0
		aW9uPC9rZXk+Cgk8ZGljdD4KCQk8a2V5PmNvbS5hcHBsZS5wcmludC50aWNr
		ZXQuY3JlYXRvcjwva2V5PgoJCTxzdHJpbmc+Y29tLmFwcGxlLmpvYnRpY2tl
		dDwvc3RyaW5nPgoJCTxrZXk+Y29tLmFwcGxlLnByaW50LnRpY2tldC5pdGVt
		QXJyYXk8L2tleT4KCQk8YXJyYXk+CgkJCTxkaWN0PgoJCQkJPGtleT5jb20u
		YXBwbGUucHJpbnQuUGFnZUZvcm1hdC5QTU9yaWVudGF0aW9uPC9rZXk+CgkJ
		CQk8aW50ZWdlcj4yPC9pbnRlZ2VyPgoJCQkJPGtleT5jb20uYXBwbGUucHJp
		bnQudGlja2V0LnN0YXRlRmxhZzwva2V5PgoJCQkJPGludGVnZXI+MDwvaW50
		ZWdlcj4KCQkJPC9kaWN0PgoJCTwvYXJyYXk+Cgk8L2RpY3Q+Cgk8a2V5PmNv
		bS5hcHBsZS5wcmludC5QYWdlRm9ybWF0LlBNU2NhbGluZzwva2V5PgoJPGRp
		Y3Q+CgkJPGtleT5jb20uYXBwbGUucHJpbnQudGlja2V0LmNyZWF0b3I8L2tl
		eT4KCQk8c3RyaW5nPmNvbS5hcHBsZS5qb2J0aWNrZXQ8L3N0cmluZz4KCQk8
		a2V5PmNvbS5hcHBsZS5wcmludC50aWNrZXQuaXRlbUFycmF5PC9rZXk+CgkJ
		PGFycmF5PgoJCQk8ZGljdD4KCQkJCTxrZXk+Y29tLmFwcGxlLnByaW50LlBh
		Z2VGb3JtYXQuUE1TY2FsaW5nPC9rZXk+CgkJCQk8cmVhbD4xPC9yZWFsPgoJ
		CQkJPGtleT5jb20uYXBwbGUucHJpbnQudGlja2V0LnN0YXRlRmxhZzwva2V5
		PgoJCQkJPGludGVnZXI+MDwvaW50ZWdlcj4KCQkJPC9kaWN0PgoJCTwvYXJy
		YXk+Cgk8L2RpY3Q+Cgk8a2V5PmNvbS5hcHBsZS5wcmludC5QYWdlRm9ybWF0
		LlBNVmVydGljYWxSZXM8L2tleT4KCTxkaWN0PgoJCTxrZXk+Y29tLmFwcGxl
		LnByaW50LnRpY2tldC5jcmVhdG9yPC9rZXk+CgkJPHN0cmluZz5jb20uYXBw
		bGUuam9idGlja2V0PC9zdHJpbmc+CgkJPGtleT5jb20uYXBwbGUucHJpbnQu
		dGlja2V0Lml0ZW1BcnJheTwva2V5PgoJCTxhcnJheT4KCQkJPGRpY3Q+CgkJ
		CQk8a2V5PmNvbS5hcHBsZS5wcmludC5QYWdlRm9ybWF0LlBNVmVydGljYWxS
		ZXM8L2tleT4KCQkJCTxyZWFsPjcyPC9yZWFsPgoJCQkJPGtleT5jb20uYXBw
		bGUucHJpbnQudGlja2V0LnN0YXRlRmxhZzwva2V5PgoJCQkJPGludGVnZXI+
		MDwvaW50ZWdlcj4KCQkJPC9kaWN0PgoJCTwvYXJyYXk+Cgk8L2RpY3Q+Cgk8
		a2V5PmNvbS5hcHBsZS5wcmludC5QYWdlRm9ybWF0LlBNVmVydGljYWxTY2Fs
		aW5nPC9rZXk+Cgk8ZGljdD4KCQk8a2V5PmNvbS5hcHBsZS5wcmludC50aWNr
		ZXQuY3JlYXRvcjwva2V5PgoJCTxzdHJpbmc+Y29tLmFwcGxlLmpvYnRpY2tl
		dDwvc3RyaW5nPgoJCTxrZXk+Y29tLmFwcGxlLnByaW50LnRpY2tldC5pdGVt
		QXJyYXk8L2tleT4KCQk8YXJyYXk+CgkJCTxkaWN0PgoJCQkJPGtleT5jb20u
		YXBwbGUucHJpbnQuUGFnZUZvcm1hdC5QTVZlcnRpY2FsU2NhbGluZzwva2V5
		PgoJCQkJPHJlYWw+MTwvcmVhbD4KCQkJCTxrZXk+Y29tLmFwcGxlLnByaW50
		LnRpY2tldC5zdGF0ZUZsYWc8L2tleT4KCQkJCTxpbnRlZ2VyPjA8L2ludGVn
		ZXI+CgkJCTwvZGljdD4KCQk8L2FycmF5PgoJPC9kaWN0PgoJPGtleT5jb20u
		YXBwbGUucHJpbnQuc3ViVGlja2V0LnBhcGVyX2luZm9fdGlja2V0PC9rZXk+
		Cgk8ZGljdD4KCQk8a2V5PlBNUFBEUGFwZXJDb2RlTmFtZTwva2V5PgoJCTxk
		aWN0PgoJCQk8a2V5PmNvbS5hcHBsZS5wcmludC50aWNrZXQuY3JlYXRvcjwv
		a2V5PgoJCQk8c3RyaW5nPmNvbS5hcHBsZS5qb2J0aWNrZXQ8L3N0cmluZz4K
		CQkJPGtleT5jb20uYXBwbGUucHJpbnQudGlja2V0Lml0ZW1BcnJheTwva2V5
		PgoJCQk8YXJyYXk+CgkJCQk8ZGljdD4KCQkJCQk8a2V5PlBNUFBEUGFwZXJD
		b2RlTmFtZTwva2V5PgoJCQkJCTxzdHJpbmc+QTQ8L3N0cmluZz4KCQkJCQk8
		a2V5PmNvbS5hcHBsZS5wcmludC50aWNrZXQuc3RhdGVGbGFnPC9rZXk+CgkJ
		CQkJPGludGVnZXI+MDwvaW50ZWdlcj4KCQkJCTwvZGljdD4KCQkJPC9hcnJh
		eT4KCQk8L2RpY3Q+CgkJPGtleT5QTVBQRFRyYW5zbGF0aW9uU3RyaW5nUGFw
		ZXJOYW1lPC9rZXk+CgkJPGRpY3Q+CgkJCTxrZXk+Y29tLmFwcGxlLnByaW50
		LnRpY2tldC5jcmVhdG9yPC9rZXk+CgkJCTxzdHJpbmc+Y29tLmFwcGxlLmpv
		YnRpY2tldDwvc3RyaW5nPgoJCQk8a2V5PmNvbS5hcHBsZS5wcmludC50aWNr
		ZXQuaXRlbUFycmF5PC9rZXk+CgkJCTxhcnJheT4KCQkJCTxkaWN0PgoJCQkJ
		CTxrZXk+UE1QUERUcmFuc2xhdGlvblN0cmluZ1BhcGVyTmFtZTwva2V5PgoJ
		CQkJCTxzdHJpbmc+QTQ8L3N0cmluZz4KCQkJCQk8a2V5PmNvbS5hcHBsZS5w
		cmludC50aWNrZXQuc3RhdGVGbGFnPC9rZXk+CgkJCQkJPGludGVnZXI+MDwv
		aW50ZWdlcj4KCQkJCTwvZGljdD4KCQkJPC9hcnJheT4KCQk8L2RpY3Q+CgkJ
		PGtleT5QTVRpb2dhUGFwZXJOYW1lPC9rZXk+CgkJPGRpY3Q+CgkJCTxrZXk+
		Y29tLmFwcGxlLnByaW50LnRpY2tldC5jcmVhdG9yPC9rZXk+CgkJCTxzdHJp
		bmc+Y29tLmFwcGxlLmpvYnRpY2tldDwvc3RyaW5nPgoJCQk8a2V5PmNvbS5h
		cHBsZS5wcmludC50aWNrZXQuaXRlbUFycmF5PC9rZXk+CgkJCTxhcnJheT4K
		CQkJCTxkaWN0PgoJCQkJCTxrZXk+UE1UaW9nYVBhcGVyTmFtZTwva2V5PgoJ
		CQkJCTxzdHJpbmc+aXNvLWE0PC9zdHJpbmc+CgkJCQkJPGtleT5jb20uYXBw
		bGUucHJpbnQudGlja2V0LnN0YXRlRmxhZzwva2V5PgoJCQkJCTxpbnRlZ2Vy
		PjA8L2ludGVnZXI+CgkJCQk8L2RpY3Q+CgkJCTwvYXJyYXk+CgkJPC9kaWN0
		PgoJCTxrZXk+Y29tLmFwcGxlLnByaW50LlBhZ2VGb3JtYXQuUE1BZGp1c3Rl
		ZFBhZ2VSZWN0PC9rZXk+CgkJPGRpY3Q+CgkJCTxrZXk+Y29tLmFwcGxlLnBy
		aW50LnRpY2tldC5jcmVhdG9yPC9rZXk+CgkJCTxzdHJpbmc+Y29tLmFwcGxl
		LmpvYnRpY2tldDwvc3RyaW5nPgoJCQk8a2V5PmNvbS5hcHBsZS5wcmludC50
		aWNrZXQuaXRlbUFycmF5PC9rZXk+CgkJCTxhcnJheT4KCQkJCTxkaWN0PgoJ
		CQkJCTxrZXk+Y29tLmFwcGxlLnByaW50LlBhZ2VGb3JtYXQuUE1BZGp1c3Rl
		ZFBhZ2VSZWN0PC9rZXk+CgkJCQkJPGFycmF5PgoJCQkJCQk8aW50ZWdlcj4w
		PC9pbnRlZ2VyPgoJCQkJCQk8aW50ZWdlcj4wPC9pbnRlZ2VyPgoJCQkJCQk8
		cmVhbD41NTk8L3JlYWw+CgkJCQkJCTxyZWFsPjc4MzwvcmVhbD4KCQkJCQk8
		L2FycmF5PgoJCQkJCTxrZXk+Y29tLmFwcGxlLnByaW50LnRpY2tldC5zdGF0
		ZUZsYWc8L2tleT4KCQkJCQk8aW50ZWdlcj4wPC9pbnRlZ2VyPgoJCQkJPC9k
		aWN0PgoJCQk8L2FycmF5PgoJCTwvZGljdD4KCQk8a2V5PmNvbS5hcHBsZS5w
		cmludC5QYWdlRm9ybWF0LlBNQWRqdXN0ZWRQYXBlclJlY3Q8L2tleT4KCQk8
		ZGljdD4KCQkJPGtleT5jb20uYXBwbGUucHJpbnQudGlja2V0LmNyZWF0b3I8
		L2tleT4KCQkJPHN0cmluZz5jb20uYXBwbGUuam9idGlja2V0PC9zdHJpbmc+
		CgkJCTxrZXk+Y29tLmFwcGxlLnByaW50LnRpY2tldC5pdGVtQXJyYXk8L2tl
		eT4KCQkJPGFycmF5PgoJCQkJPGRpY3Q+CgkJCQkJPGtleT5jb20uYXBwbGUu
		cHJpbnQuUGFnZUZvcm1hdC5QTUFkanVzdGVkUGFwZXJSZWN0PC9rZXk+CgkJ
		CQkJPGFycmF5PgoJCQkJCQk8cmVhbD4tMTg8L3JlYWw+CgkJCQkJCTxyZWFs
		Pi00MTwvcmVhbD4KCQkJCQkJPHJlYWw+NTc3PC9yZWFsPgoJCQkJCQk8cmVh
		bD44MDE8L3JlYWw+CgkJCQkJPC9hcnJheT4KCQkJCQk8a2V5PmNvbS5hcHBs
		ZS5wcmludC50aWNrZXQuc3RhdGVGbGFnPC9rZXk+CgkJCQkJPGludGVnZXI+
		MDwvaW50ZWdlcj4KCQkJCTwvZGljdD4KCQkJPC9hcnJheT4KCQk8L2RpY3Q+
		CgkJPGtleT5jb20uYXBwbGUucHJpbnQuUGFwZXJJbmZvLlBNQ3VzdG9tUGFw
		ZXI8L2tleT4KCQk8ZGljdD4KCQkJPGtleT5jb20uYXBwbGUucHJpbnQudGlj
		a2V0LmNyZWF0b3I8L2tleT4KCQkJPHN0cmluZz5jb20uYXBwbGUuam9idGlj
		a2V0PC9zdHJpbmc+CgkJCTxrZXk+Y29tLmFwcGxlLnByaW50LnRpY2tldC5p
		dGVtQXJyYXk8L2tleT4KCQkJPGFycmF5PgoJCQkJPGRpY3Q+CgkJCQkJPGtl
		eT5jb20uYXBwbGUucHJpbnQuUGFwZXJJbmZvLlBNQ3VzdG9tUGFwZXI8L2tl
		eT4KCQkJCQk8ZmFsc2UvPgoJCQkJCTxrZXk+Y29tLmFwcGxlLnByaW50LnRp
		Y2tldC5zdGF0ZUZsYWc8L2tleT4KCQkJCQk8aW50ZWdlcj4wPC9pbnRlZ2Vy
		PgoJCQkJPC9kaWN0PgoJCQk8L2FycmF5PgoJCTwvZGljdD4KCQk8a2V5PmNv
		bS5hcHBsZS5wcmludC5QYXBlckluZm8uUE1QYXBlck5hbWU8L2tleT4KCQk8
		ZGljdD4KCQkJPGtleT5jb20uYXBwbGUucHJpbnQudGlja2V0LmNyZWF0b3I8
		L2tleT4KCQkJPHN0cmluZz5jb20uYXBwbGUuam9idGlja2V0PC9zdHJpbmc+
		CgkJCTxrZXk+Y29tLmFwcGxlLnByaW50LnRpY2tldC5pdGVtQXJyYXk8L2tl
		eT4KCQkJPGFycmF5PgoJCQkJPGRpY3Q+CgkJCQkJPGtleT5jb20uYXBwbGUu
		cHJpbnQuUGFwZXJJbmZvLlBNUGFwZXJOYW1lPC9rZXk+CgkJCQkJPHN0cmlu
		Zz5pc28tYTQ8L3N0cmluZz4KCQkJCQk8a2V5PmNvbS5hcHBsZS5wcmludC50
		aWNrZXQuc3RhdGVGbGFnPC9rZXk+CgkJCQkJPGludGVnZXI+MDwvaW50ZWdl
		cj4KCQkJCTwvZGljdD4KCQkJPC9hcnJheT4KCQk8L2RpY3Q+CgkJPGtleT5j
		b20uYXBwbGUucHJpbnQuUGFwZXJJbmZvLlBNVW5hZGp1c3RlZFBhZ2VSZWN0
		PC9rZXk+CgkJPGRpY3Q+CgkJCTxrZXk+Y29tLmFwcGxlLnByaW50LnRpY2tl
		dC5jcmVhdG9yPC9rZXk+CgkJCTxzdHJpbmc+Y29tLmFwcGxlLmpvYnRpY2tl
		dDwvc3RyaW5nPgoJCQk8a2V5PmNvbS5hcHBsZS5wcmludC50aWNrZXQuaXRl
		bUFycmF5PC9rZXk+CgkJCTxhcnJheT4KCQkJCTxkaWN0PgoJCQkJCTxrZXk+
		Y29tLmFwcGxlLnByaW50LlBhcGVySW5mby5QTVVuYWRqdXN0ZWRQYWdlUmVj
		dDwva2V5PgoJCQkJCTxhcnJheT4KCQkJCQkJPGludGVnZXI+MDwvaW50ZWdl
		cj4KCQkJCQkJPGludGVnZXI+MDwvaW50ZWdlcj4KCQkJCQkJPHJlYWw+Nzgz
		PC9yZWFsPgoJCQkJCQk8cmVhbD41NTk8L3JlYWw+CgkJCQkJPC9hcnJheT4K
		CQkJCQk8a2V5PmNvbS5hcHBsZS5wcmludC50aWNrZXQuc3RhdGVGbGFnPC9r
		ZXk+CgkJCQkJPGludGVnZXI+MDwvaW50ZWdlcj4KCQkJCTwvZGljdD4KCQkJ
		PC9hcnJheT4KCQk8L2RpY3Q+CgkJPGtleT5jb20uYXBwbGUucHJpbnQuUGFw
		ZXJJbmZvLlBNVW5hZGp1c3RlZFBhcGVyUmVjdDwva2V5PgoJCTxkaWN0PgoJ
		CQk8a2V5PmNvbS5hcHBsZS5wcmludC50aWNrZXQuY3JlYXRvcjwva2V5PgoJ
		CQk8c3RyaW5nPmNvbS5hcHBsZS5qb2J0aWNrZXQ8L3N0cmluZz4KCQkJPGtl
		eT5jb20uYXBwbGUucHJpbnQudGlja2V0Lml0ZW1BcnJheTwva2V5PgoJCQk8
		YXJyYXk+CgkJCQk8ZGljdD4KCQkJCQk8a2V5PmNvbS5hcHBsZS5wcmludC5Q
		YXBlckluZm8uUE1VbmFkanVzdGVkUGFwZXJSZWN0PC9rZXk+CgkJCQkJPGFy
		cmF5PgoJCQkJCQk8cmVhbD4tMTg8L3JlYWw+CgkJCQkJCTxyZWFsPi0xODwv
		cmVhbD4KCQkJCQkJPHJlYWw+ODI0PC9yZWFsPgoJCQkJCQk8cmVhbD41Nzc8
		L3JlYWw+CgkJCQkJPC9hcnJheT4KCQkJCQk8a2V5PmNvbS5hcHBsZS5wcmlu
		dC50aWNrZXQuc3RhdGVGbGFnPC9rZXk+CgkJCQkJPGludGVnZXI+MDwvaW50
		ZWdlcj4KCQkJCTwvZGljdD4KCQkJPC9hcnJheT4KCQk8L2RpY3Q+CgkJPGtl
		eT5jb20uYXBwbGUucHJpbnQuUGFwZXJJbmZvLnBwZC5QTVBhcGVyTmFtZTwv
		a2V5PgoJCTxkaWN0PgoJCQk8a2V5PmNvbS5hcHBsZS5wcmludC50aWNrZXQu
		Y3JlYXRvcjwva2V5PgoJCQk8c3RyaW5nPmNvbS5hcHBsZS5qb2J0aWNrZXQ8
		L3N0cmluZz4KCQkJPGtleT5jb20uYXBwbGUucHJpbnQudGlja2V0Lml0ZW1B
		cnJheTwva2V5PgoJCQk8YXJyYXk+CgkJCQk8ZGljdD4KCQkJCQk8a2V5PmNv
		bS5hcHBsZS5wcmludC5QYXBlckluZm8ucHBkLlBNUGFwZXJOYW1lPC9rZXk+
		CgkJCQkJPHN0cmluZz5BNDwvc3RyaW5nPgoJCQkJCTxrZXk+Y29tLmFwcGxl
		LnByaW50LnRpY2tldC5zdGF0ZUZsYWc8L2tleT4KCQkJCQk8aW50ZWdlcj4w
		PC9pbnRlZ2VyPgoJCQkJPC9kaWN0PgoJCQk8L2FycmF5PgoJCTwvZGljdD4K
		CQk8a2V5PmNvbS5hcHBsZS5wcmludC50aWNrZXQuQVBJVmVyc2lvbjwva2V5
		PgoJCTxzdHJpbmc+MDAuMjA8L3N0cmluZz4KCQk8a2V5PmNvbS5hcHBsZS5w
		cmludC50aWNrZXQudHlwZTwva2V5PgoJCTxzdHJpbmc+Y29tLmFwcGxlLnBy
		aW50LlBhcGVySW5mb1RpY2tldDwvc3RyaW5nPgoJPC9kaWN0PgoJPGtleT5j
		b20uYXBwbGUucHJpbnQudGlja2V0LkFQSVZlcnNpb248L2tleT4KCTxzdHJp
		bmc+MDAuMjA8L3N0cmluZz4KCTxrZXk+Y29tLmFwcGxlLnByaW50LnRpY2tl
		dC50eXBlPC9rZXk+Cgk8c3RyaW5nPmNvbS5hcHBsZS5wcmludC5QYWdlRm9y
		bWF0VGlja2V0PC9zdHJpbmc+CjwvZGljdD4KPC9wbGlzdD4KgBTSNTZAQV1O
		U011dGFibGVEYXRho0BCOlZOU0RhdGHSNTZERVtOU1ByaW50SW5mb6JGOltO
		U1ByaW50SW5mb18QD05TS2V5ZWRBcmNoaXZlctFJSlRyb290gAEACAARABoA
		IwAtADIANwBQAFYAXQBsAHMAgACCAIQAhgCNAJUAoACpAKsArQCvALEAswC1
		ALcAuQDCAMQAxgDIAMoAzADOANAA0gDUAO0A+wEIASABNwFOAVoBaQFqAW8B
		dAF2AXgBfQGCAYcBkgGbAbEBtQHCAcsB0AHYHo0ejx6UHqIeph6tHrIevh7B
		Hs0e3x7iHucAAAAAAAACAQAAAAAAAABLAAAAAAAAAAAAAAAAAAAe6Q==
		</data>
		<key>pulse sequence</key>
		<string>zg</string>
		<key>solvent</key>
		<string>CDCl3</string>
		<key>temperature</key>
		<real>330</real>
		<key>window frame</key>
		<array>
			<real>0.0</real>
			<real>297</real>
			<real>783</real>
			<real>559</real>
		</array>
	</dict>
	<key>xyz index</key>
	<array>
		<integer>1</integer>
		<integer>0</integer>
		<integer>0</integer>
	</array>
</dict>
</plist>
